# Supplementary material for: Over Expression of Wild Type or a Catalytically Dead Mutant of SIRTUIN 6 Does Not Influence NFκB Responses
Source: PLoS One. 2012 Jul 6;7(7):e39847. doi: 10.1371/journal.pone.0039847 (PMC3391194; doi:10.1371/journal.pone.0039847)
Supplement: File S1 — Complete and detailed lists of significant gene expression changes from all comparisons are provided in File S1. (XLSX) [file pone.0039847.s001.xlsx]

## Sheet: Comparison1
Probe Set ID	Gene Symbol	Cells transfected with empty vector and stimulated with TNF vs Cells transfected with empty vector.FoldChange	Cells transfected with empty vector and stimulated with TNF vs Cells transfected with empty vector.FDR_BH
205476_at	CCL20	68.4981	4.63708e-11
204533_at	CXCL10	58.4547	1.76638e-11
209795_at	CD69	33.0762	2.999e-11
204470_at	CXCL1	28.7284	2.22182e-11
207113_s_at	TNF	23.1836	2.20058e-09
209774_x_at	CXCL2	17.9457	2.02354e-08
216598_s_at	CCL2	16.0099	4.50782e-10
203868_s_at	VCAM1	15.5895	8.34416e-09
205890_s_at	GABBR1 /// UBD	14.773	3.10878e-08
202644_s_at	TNFAIP3	12.2654	6.40071e-13
202643_s_at	TNFAIP3	11.6659	2.30098e-11
207850_at	CXCL3	10.5019	5.54282e-11
202023_at	EFNA1	10.4436	2.999e-11
202859_x_at	IL8	9.82872	3.14154e-11
211786_at	TNFRSF9	7.41576	1.08289e-07
201631_s_at	IER3	7.31953	3.91802e-13
207536_s_at	TNFRSF9	7.31599	5.04813e-05
206211_at	SELE	7.17603	1.50069e-09
206336_at	CXCL6	6.53354	1.24552e-08
220146_at	TLR7	6.2533	1.92175e-07
219454_at	EGFL6	6.13326	3.48391e-06
221627_at	TRIM10	6.1059	3.03545e-07
205205_at	RELB	5.78594	3.37682e-06
225664_at	COL12A1	5.3615	1.50069e-09
202071_at	SDC4	5.24966	9.03338e-09
201502_s_at	NFKBIA	5.08019	2.71733e-12
206157_at	PTX3	4.80552	1.1917e-07
209277_at	TFPI2	4.7853	2.82557e-06
204440_at	CD83	4.63306	2.47826e-11
210538_s_at	BIRC3	4.48432	3.72576e-08
226769_at	FIBIN	4.26255	7.93424e-07
1560662_s_at	WHAMML1 /// WHAMML2	4.03955	7.69339e-07
230636_s_at	KLF9	3.99878	0.0002
202531_at	IRF1	3.81888	1.08836e-11
218066_at	SLC12A7	3.75063	5.66296e-05
207535_s_at	NFKB2	3.55063	9.89744e-07
210367_s_at	PTGES	3.54369	8.57955e-07
238725_at	IRF1	3.53048	5.04813e-05
244780_at	SGPP2	3.45923	5.66296e-05
205027_s_at	MAP3K8	3.43942	1.71703e-08
220987_s_at	C11orf17 /// NUAK2	3.35448	6.56125e-08
236646_at	C12orf59	3.34914	1.92175e-07
209278_s_at	TFPI2	3.28139	0.0051
201473_at	JUNB	3.25267	7.1176e-10
203828_s_at	IL32	3.21104	4.7995e-08
235421_at	MAP3K8	3.20234	9.77642e-05
237439_at	USP43	3.19725	3.10878e-08
214597_at	SSTR2	3.18407	0.0012
238858_at	TIFA	3.16967	6.76144e-08
205290_s_at	BMP2	3.11238	2.17305e-06
201645_at	TNC	3.05659	1.99589e-06
205579_at	HRH1	3.04161	0.0002
238567_at	SGPP2	2.95292	1.20378e-05
209183_s_at	C10orf10	2.90178	0.0007
231779_at	IRAK2	2.89613	9.09322e-09
235670_at	STX11	2.89354	1.93446e-05
226991_at	NFATC2	2.87785	6.53805e-06
202376_at	SERPINA3	2.83285	0.003
211506_s_at	IL8	2.82632	0.0013
214636_at	CALCB	2.80555	1.56291e-11
209239_at	NFKB1	2.79104	1.06042e-06
223704_s_at	DMRT2	2.79063	0.0101
201610_at	ICMT	2.77889	0.0002
209636_at	NFKB2	2.77123	8.58719e-05
206036_s_at	REL	2.75964	0.0321
204908_s_at	BCL3	2.73826	1.93446e-05
241031_at	FAM148A	2.73597	0.0004
238823_at	FMNL3	2.70527	2.54674e-05
239031_at	SSTR2	2.69703	1.93446e-05
202409_at	IGF2 /// INS-IGF2	2.67189	0.0006
220975_s_at	C1QTNF1	2.66793	0.0081
217997_at	PHLDA1	2.64546	5.86374e-06
217998_at	LOC652993 /// PHLDA1	2.63994	0.0157
229264_at	PARP8	2.63191	6.38603e-05
1555870_at	RNF207	2.49698	9.00591e-05
208075_s_at	CCL7	2.4384	0.0004
220132_s_at	CLEC2D	2.43668	0.0017
205289_at	BMP2	2.4253	2.38609e-12
225688_s_at	PHLDB2	2.40925	2.43612e-06
204637_at	CGA	2.40477	6.31773e-06
206035_at	REL	2.38777	0.0228
202073_at	OPTN	2.33567	9.14058e-08
205932_s_at	MSX1	2.32915	7.69339e-07
228473_at	MSX1	2.29963	1.11813e-06
220138_at	HAND1	2.28163	0.0051
226614_s_at	FAM167A	2.27365	0.0066
208829_at	TAPBP	2.26704	3.79935e-08
205504_at	BTK	2.25052	0.0064
238419_at	PHLDB2	2.24658	0.004
241705_at	ABCA5	2.24219	0.026
227506_at	SLC16A9	2.23092	5.70622e-06
210162_s_at	NFATC1	2.22919	0.0028
220230_s_at	CYB5R2	2.18147	0.0004
205973_at	FEZ1	2.17799	1.45199e-06
214769_at	CLCN4	2.17528	3.9491e-06
226117_at	TIFA	2.17277	3.99139e-10
225842_at	PHLDA1	2.15068	2.98865e-05
236656_s_at	LOC100130506	2.11589	0.0076
234408_at	IL17F	2.11353	0.0221
1558404_at	LOC644242	2.10075	0.0017
1569476_at	DKFZP434L187	2.09877	0.0482
210163_at	CXCL11	2.08409	0.0096
211682_x_at	UGT2B28	2.08178	0.0175
243099_at	NFAM1	2.07948	5.91589e-05
217556_at	CLCN4	2.06906	0.015
207533_at	CCL1	2.05292	0.0019
233002_at	PPP4R4	2.0452	0.0003
228432_at	RAB3IP	2.03013	0.0129
234951_s_at	COL12A1	2.0238	0.001
231001_at	FIBIN	2.02358	0.0039
203066_at	GALNAC4S-6ST	2.01559	5.45423e-08
222912_at	ARRB1	2.01211	0.0201
218087_s_at	SORBS1	2.00852	4.68941e-07
222134_at	DDO	2.00848	0.0025
217996_at	PHLDA1	1.9633	0.0004
223218_s_at	NFKBIZ	1.94775	0.0018
203275_at	IRF2	1.94451	0.0006
201531_at	ZFP36	1.93647	0.0027
1559064_at	NUP153	1.93438	0.0037
1552698_at	MGC16703	1.93129	0.0016
241399_at	FAM19A2	1.92891	0.0344
203372_s_at	SOCS2	1.9245	0.002
205479_s_at	PLAU	1.92432	0.0002
232249_at	FMNL3	1.91547	0.0004
218832_x_at	ARRB1	1.898	0.0009
206325_at	SERPINA6	1.88287	0.0266
204798_at	MYB	1.86965	7.00402e-06
214974_x_at	CXCL5	1.86827	0.0371
225720_at	SYNPO2	1.86722	0.011
205431_s_at	BMP5	1.85421	0.012
235457_at	MAML2	1.84679	3.99456e-05
207038_at	SLC16A6	1.84544	0.0151
222756_s_at	ARRB1	1.83621	0.0061
209785_s_at	PLA2G4C	1.83087	0.0163
207574_s_at	GADD45B	1.82335	0.0002
213560_at	GADD45B	1.82209	0.0001
230748_at	SLC16A6	1.80875	1.37609e-10
202936_s_at	SOX9	1.80377	0.0195
213353_at	ABCA5	1.78725	3.31351e-06
225468_at	PATL1	1.78564	0.0044
222513_s_at	SORBS1	1.77538	3.70851e-07
1555935_s_at	HUNK	1.77436	6.77559e-06
206034_at	SERPINB8	1.7704	0.0061
204863_s_at	IL6ST	1.76397	0.0005
233500_x_at	CLEC2D	1.76174	0.0057
1554586_a_at	RHOBTB2	1.76155	1.83847e-05
202638_s_at	ICAM1	1.75872	0.0067
206432_at	HAS2	1.7563	0.018
210742_at	CDC14A	1.75494	0.0223
239295_at	SRrp35	1.75298	8.6329e-06
232213_at	PELI1	1.7496	0.0018
230861_at	DKFZP434L187	1.74874	0.0037
224374_s_at	EMILIN2	1.74003	0.0005
212448_at	NEDD4L	1.74003	0.0028
225895_at	SYNPO2	1.72964	0.0364
212196_at	IL6ST	1.72956	0.0088
204363_at	F3	1.72019	1.02821e-05
238526_at	RAB3IP	1.71622	0.0002
241627_x_at	FLJ10357	1.71592	0.0003
203373_at	SOCS2	1.71478	4.70904e-05
205593_s_at	PDE9A	1.70905	0.0036
229908_s_at	UNKL	1.70494	0.0005
221980_at	EMILIN2	1.70119	0.0287
202074_s_at	OPTN	1.70042	1.08825e-05
229110_at	LOC100128844	1.69803	0.013
205902_at	KCNN3 /// LOC100133958	1.69645	0.022
209959_at	NR4A3	1.69578	0.0014
218651_s_at	LARP6	1.69515	2.48186e-06
207908_at	KRT2	1.69283	0.0071
218248_at	FAM111A	1.689	0.0037
1552922_at	RIMS1	1.68582	0.0127
233177_s_at	PNKD	1.68406	0.0028
204032_at	BCAR3	1.68144	0.0364
238853_at	RAB3IP	1.67778	0.0042
209664_x_at	NFATC1	1.66619	0.0106
211000_s_at	IL6ST	1.66393	0.0028
234141_s_at	LOC286059	1.66339	0.0078
203556_at	ZHX2	1.66278	8.07096e-07
1556378_a_at	LOC440896	1.66136	0.0317
232311_at	B2M	1.65759	0.0025
225868_at	TRIM47	1.65676	0.023
212641_at	HIVEP2	1.65487	0.0034
229009_at	SIX5	1.65118	0.0313
202014_at	PPP1R15A	1.64996	0.0018
205149_s_at	CLCN4	1.64888	0.0382
213056_at	FRMD4B	1.64742	0.0018
1552381_at	SRrp35	1.64514	2.42163e-06
205870_at	BDKRB2	1.64351	0.0084
37028_at	PPP1R15A	1.64339	1.63601e-05
216252_x_at	FAS	1.6385	0.0201
230101_at	CXCL2	1.63244	0.0094
229144_at	RP1-21O18.1	1.62992	0.0035
227329_at	ZBTB46	1.62985	0.0008
226974_at	NEDD4L	1.62925	0.0002
209304_x_at	GADD45B	1.62867	0.006
215719_x_at	FAS	1.62725	0.0467
208003_s_at	NFAT5	1.62648	0.0393
217495_x_at	CALCA	1.61018	0.0026
223824_at	RNLS	1.60856	0.0231
229228_at	CREB5	1.60122	0.0001
231399_at	RAB3IP	1.60028	0.0011
203010_at	STAT5A	1.59612	0.0002
238049_at	GRAMD3	1.58768	0.0364
230683_at	ANKRD60	1.58531	0.0004
205903_s_at	KCNN3	1.57714	0.0199
235818_at	VSTM1	1.57682	0.0177
215002_at	LOC100132247 /// LOC642778 /// LOC729602 /// LOC729978 /// LOC730153 /// NPIPL1 /// NPIPL3	1.57509	0.022
213478_at	RP1-21O18.1	1.57447	0.0045
209294_x_at	TNFRSF10B	1.57267	0.0016
225557_at	CSRNP1	1.57148	0.0001
206247_at	MICB	1.56947	0.0008
210405_x_at	TNFRSF10B	1.56331	0.0011
224692_at	PPP1R15B	1.56202	2.75824e-05
223471_at	RAB3IP	1.55803	4.97826e-06
207169_x_at	DDR1	1.5535	0.0441
206508_at	CD70	1.54841	0.0056
217783_s_at	YPEL5	1.54486	1.12311e-07
235235_s_at	PATL1	1.54386	9.07346e-05
224833_at	ETS1	1.54325	0.003
218668_s_at	RAP2C	1.54238	0.0111
228496_s_at	CRIM1	1.53807	0.0081
212445_s_at	NEDD4L	1.53801	9.5654e-05
1555847_a_at	LOC284454	1.5374	0.0096
218943_s_at	DDX58	1.53555	0.0338
225466_at	PATL1	1.53545	0.0002
225562_at	RASA3	1.52511	0.0161
206238_s_at	YAF2	1.52502	0.0418
235056_at	ETV6	1.51942	0.0424
235228_at	CCDC85A	1.51672	0.037
208779_x_at	DDR1	1.51483	0.0461
227080_at	ZNF697	1.51415	0.0162
222408_s_at	YPEL5	1.51021	3.46611e-05
229674_at	SERTAD4	1.50743	0.0009
202421_at	IGSF3	1.50586	0.0126
204780_s_at	FAS	1.50525	0.0002
204141_at	TUBB2A	1.50502	0.0003
1007_s_at	DDR1	1.50461	0.0181
204072_s_at	FRY	1.50307	0.0435
213295_at	CYLD	1.50271	0.0026
211371_at	MAP2K5	1.50178	0.0006
228153_at	RNF144B	-1.50014	0.004
222853_at	FLRT3	-1.50123	0.0067
218665_at	FZD4	-1.50206	1.05523e-05
210038_at	PRKCQ	-1.5034	0.0146
208937_s_at	ID1	-1.50401	0.0324
231776_at	EOMES	-1.5047	0.0166
201286_at	SDC1	-1.50514	0.0015
206104_at	ISL1	-1.5053	9.5654e-05
226492_at	SEMA6D	-1.50755	0.0025
219427_at	FAT4	-1.51355	0.0235
207980_s_at	CITED2	-1.51422	0.0172
212230_at	PPAP2B	-1.51454	0.04
241803_s_at	LOC100130623	-1.51816	0.0029
204446_s_at	ALOX5	-1.51895	0.0193
203439_s_at	STC2	-1.52091	0.0102
205656_at	PCDH17	-1.52096	0.0253
204030_s_at	SCHIP1	-1.52381	0.0046
231778_at	DLX3	-1.5239	0.0407
206765_at	KCNJ2	-1.52696	0.0005
223529_at	SYT4	-1.52751	0.0149
224973_at	FAM46A	-1.52859	2.44497e-05
221008_s_at	AGXT2L1	-1.52918	0.0428
203140_at	BCL6	-1.53162	0.0197
220014_at	PRR16	-1.53232	0.0046
226612_at	FLJ25076	-1.5431	0.014
229374_at	EPHA4	-1.54503	0.0105
209505_at	NR2F1	-1.54604	0.0003
219042_at	LZTS1	-1.54607	0.0035
243708_at	TMEM132E	-1.54623	8.63391e-05
202207_at	ARL4C	-1.54754	0.0004
228573_at	ANTXR2	-1.55968	0.0013
206163_at	MAB21L1	-1.56236	0.0017
213933_at	PTGER3	-1.56242	0.0022
1560654_at	FLJ37201	-1.56361	0.0284
1552673_at	RFX6	-1.56548	0.0046
227763_at	LYPD6	-1.56707	0.0088
204249_s_at	LMO2	-1.57077	0.0024
212942_s_at	KIAA1199	-1.5758	0.0162
205259_at	NR3C2	-1.5815	5.36523e-05
202458_at	PRSS23	-1.58285	3.06715e-06
239572_at	GJA3	-1.58998	0.011
204529_s_at	TOX	-1.59053	0.0028
202388_at	RGS2	-1.5964	9.00591e-05
207142_at	KCNJ3	-1.60263	0.0373
239201_at	PFTK2	-1.60416	0.0457
206424_at	CYP26A1	-1.6044	0.0071
235368_at	ADAMTS5	-1.60751	0.001
205534_at	PCDH7	-1.60945	2.54674e-05
205535_s_at	PCDH7	-1.60965	0.0003
243969_at	SLC24A4	-1.61027	0.044
213823_at	HOXA11	-1.61482	0.0003
228977_at	LOC729680	-1.61737	0.0001
47550_at	LZTS1	-1.61956	0.0009
235683_at	SESN3	-1.62437	0.0042
212226_s_at	PPAP2B	-1.632	0.0062
228399_at	OSR1	-1.63522	0.0014
226722_at	FAM20C	-1.63962	0.0025
201010_s_at	TXNIP	-1.64213	0.0003
220345_at	LRRTM4	-1.65703	5.91674e-05
204432_at	SOX12	-1.65836	0.0212
209815_at	PTCH1	-1.66384	3.37682e-06
229357_at	ADAMTS5	-1.66721	2.14645e-06
206349_at	LGI1	-1.67616	0.0208
223468_s_at	RGMA	-1.68243	0.021
228128_x_at	PAPPA	-1.68662	0.0071
227449_at	EPHA4	-1.68964	6.12747e-06
1558636_s_at	ADAMTS5	-1.69176	0.0079
230280_at	TRIM9	-1.69372	0.0173
227764_at	LYPD6	-1.69378	0.0001
226847_at	FST	-1.69429	0.0158
205330_at	MN1	-1.69884	0.0017
203708_at	PDE4B	-1.69996	0.0197
219179_at	DACT1	-1.70965	7.48595e-05
205578_at	ROR2	-1.71196	0.0238
242794_at	MAML3	-1.72151	0.003
1554485_s_at	TMEM37	-1.73057	0.006
1557411_s_at	SLC25A43	-1.73133	0.0294
230493_at	SHISA2	-1.73429	2.26758e-05
220979_s_at	ST6GALNAC5	-1.75579	0.0009
226884_at	LRRN1	-1.76305	0.0015
229104_s_at	GPR39	-1.76657	2.71286e-05
206114_at	EPHA4	-1.78056	0.0011
206201_s_at	MEOX2	-1.78353	0.0021
212909_at	LYPD1	-1.78588	0.0054
204735_at	PDE4A	-1.78683	0.0045
205051_s_at	KIT	-1.81343	1.24889e-05
1554547_at	FAM13C	-1.81874	0.0197
230700_at	RTN4RL1	-1.83432	0.0026
227812_at	TNFRSF19	-1.83931	0.0003
208600_s_at	GPR39	-1.84897	0.0012
235591_at	SSTR1	-1.85172	0.0066
229774_at	CXXC4	-1.85294	0.0075
231015_at	KLF15	-1.86112	0.001
205014_at	FGFBP1	-1.87712	0.0002
209822_s_at	VLDLR	-1.90341	7.90669e-06
205016_at	TGFA	-1.9367	0.022
220441_at	DNAJC22	-1.93703	8.37131e-05
212298_at	NRP1	-1.95854	1.68816e-05
216595_at	FAM186A	-2.01692	7.96906e-06
239085_at	JDP2	-2.02134	0.0163
214608_s_at	EYA1	-2.05006	0.0005
241672_at	C13orf36	-2.07468	1.45513e-06
219230_at	TMEM100	-2.09206	6.77559e-06
224022_x_at	WNT16	-2.09502	0.0003
203131_at	PDGFRA	-2.14217	0.0052
204602_at	DKK1	-2.23999	0.0224
225975_at	PCDH18	-2.29606	0.0006
204597_x_at	STC1	-2.35773	0.0095
226530_at	BMF	-2.46891	9.17196e-06
229105_at	GPR39	-2.68968	4.57378e-05
227949_at	PHACTR3	-3.14296	1.58753e-05
229768_at	OR51E1	-4.49224	8.42027e-05

## Sheet: Comparison 2
Probe Set ID	Gene Symbol	Control cells stimulated with TNF vs Control cells unstimulated.FoldChange	Control cells stimulated with TNF vs Control cells unstimulated.FDR_BH
1007_s_at	DDR1	1.69732	0.0039
201010_s_at	TXNIP	-1.646	0.0005
201105_at	LGALS1	1.57575	0.028
201473_at	JUNB	3.66746	2.37905e-10
201502_s_at	NFKBIA	5.58495	1.47801e-12
201531_at	ZFP36	2.20028	0.0008
201610_at	ICMT	2.65223	0.0005
201631_s_at	IER3	8.07359	1.3278e-13
201645_at	TNC	3.70625	3.55566e-07
202014_at	PPP1R15A	2.0211	9.67018e-05
202023_at	EFNA1	11.9442	1.54642e-11
202071_at	SDC4	5.3896	9.45507e-09
202073_at	OPTN	2.2226	2.47875e-07
202074_s_at	OPTN	1.94586	1.02057e-06
202206_at	ARL4C	-1.52294	0.027
202307_s_at	TAP1	1.69284	0.0066
202376_at	SERPINA3	2.1882	0.0338
202409_at	IGF2 /// INS-IGF2	2.36524	0.0027
202421_at	IGSF3	1.57523	0.0088
202458_at	PRSS23	-1.50153	1.58935e-05
202531_at	IRF1	3.56673	1.5284e-11
202638_s_at	ICAM1	1.68467	0.0181
202643_s_at	TNFAIP3	14.878	9.89525e-12
202644_s_at	TNFAIP3	14.6278	2.90542e-13
202734_at	TRIP10	1.52768	0.0254
202859_x_at	IL8	11.717	1.5227e-11
203045_at	NINJ1	1.90996	0.0157
203066_at	GALNAC4S-6ST	1.96737	1.15569e-07
203275_at	IRF2	1.92971	0.0009
203372_s_at	SOCS2	2.13788	0.0008
203373_at	SOCS2	1.84187	1.44812e-05
203556_at	ZHX2	1.68719	7.3411e-07
203562_at	FEZ1	1.87283	0.0085
203708_at	PDE4B	-1.73375	0.0227
203729_at	EMP3	1.58752	0.0003
203828_s_at	IL32	3.54676	2.06734e-08
203868_s_at	VCAM1	17.7328	6.20374e-09
204032_at	BCAR3	2.09265	0.0044
204141_at	TUBB2A	1.5627	0.0002
204440_at	CD83	5.04271	1.5227e-11
204470_at	CXCL1	31.1831	1.5227e-11
204529_s_at	TOX	-1.71865	0.0011
204533_at	CXCL10	70.7528	1.14269e-11
204597_x_at	STC1	-2.1186	0.0345
204637_at	CGA	2.43169	7.08282e-06
204702_s_at	NFE2L3	1.58819	0.0006
204735_at	PDE4A	-1.60262	0.0291
204780_s_at	FAS	1.71554	1.14446e-05
204781_s_at	FAS	1.73505	3.92749e-06
204798_at	MYB	2.06425	1.72959e-06
204863_s_at	IL6ST	1.91683	0.0002
204908_s_at	BCL3	3.16986	5.27478e-06
205014_at	FGFBP1	-1.81513	0.0005
205027_s_at	MAP3K8	4.1252	3.65548e-09
205051_s_at	KIT	-1.74901	3.33209e-05
205111_s_at	PLCE1	1.71599	0.0125
205112_at	PLCE1	1.84056	0.0029
205149_s_at	CLCN4	2.07977	0.0038
205205_at	RELB	4.89602	1.35426e-05
205259_at	NR3C2	-1.56496	8.96467e-05
205286_at	TFAP2C	1.51143	0.0025
205289_at	BMP2	2.43877	1.92179e-12
205290_s_at	BMP2	3.17783	2.1834e-06
205330_at	MN1	-1.73791	0.0017
205476_at	CCL20	78.4463	3.34627e-11
205479_s_at	PLAU	1.87595	0.0005
205504_at	BTK	2.5053	0.0036
205579_at	HRH1	3.87136	3.5904e-05
205590_at	RASGRP1	1.5953	0.0007
205593_s_at	PDE9A	1.95165	0.0008
205858_at	NGFR	1.65372	0.0036
205890_s_at	GABBR1 /// UBD	20.7162	8.37472e-09
205903_s_at	KCNN3	1.72284	0.0084
205932_s_at	MSX1	2.4819	3.86721e-07
205973_at	FEZ1	2.1643	1.94053e-06
206034_at	SERPINB8	1.67889	0.0183
206114_at	EPHA4	-1.51166	0.0225
206157_at	PTX3	5.10029	1.06573e-07
206201_s_at	MEOX2	-1.51024	0.0364
206211_at	SELE	6.01641	7.18756e-09
206238_s_at	YAF2	1.5639	0.0422
206247_at	MICB	1.53649	0.0018
206336_at	CXCL6	4.58777	2.29586e-07
206424_at	CYP26A1	-1.53603	0.0211
206432_at	HAS2	1.86275	0.0133
206448_at	ZNF365	-1.69538	0.0336
206618_at	IL18R1	1.93857	0.019
206765_at	KCNJ2	-1.51607	0.0009
207035_at	SLC30A3	1.5921	0.0036
207038_at	SLC16A6	1.90179	0.0161
207113_s_at	TNF	19.6343	6.20374e-09
207169_x_at	DDR1	1.8315	0.0079
207533_at	CCL1	2.10327	0.0021
207535_s_at	NFKB2	3.5768	1.15987e-06
207536_s_at	TNFRSF9	6.46852	0.0001
207574_s_at	GADD45B	2.20326	1.29504e-05
207850_at	CXCL3	10.9977	4.87446e-11
208075_s_at	CCL7	2.27894	0.0011
208315_x_at	TRAF3	1.53034	0.0005
208383_s_at	PCK1	-1.91563	0.0213
208600_s_at	GPR39	-1.76775	0.0035
208779_x_at	DDR1	1.81061	0.0061
208829_at	TAPBP	2.33493	3.03312e-08
209183_s_at	C10orf10	3.11233	0.0006
209201_x_at	CXCR4	1.81172	0.0021
209212_s_at	KLF5	1.62279	0.0095
209239_at	NFKB1	3.00214	5.831e-07
209277_at	TFPI2	7.98749	1.22743e-07
209278_s_at	TFPI2	4.43356	0.0011
209294_x_at	TNFRSF10B	1.69956	0.0006
209304_x_at	GADD45B	2.1362	0.0002
209305_s_at	GADD45B	1.76087	2.63962e-05
209441_at	RHOBTB2	1.89033	0.0025
209636_at	NFKB2	3.21609	2.56078e-05
209664_x_at	NFATC1	1.81123	0.005
209774_x_at	CXCL2	13.0284	1.15569e-07
209785_s_at	PLA2G4C	1.75786	0.0366
209795_at	CD69	34.7069	2.52827e-11
209815_at	PTCH1	-1.53436	3.21451e-05
209822_s_at	VLDLR	-1.63388	0.0002
209959_at	NR4A3	1.83665	0.0006
209960_at	HGF	-1.6455	0.0292
210162_s_at	NFATC1	2.70918	0.0006
210367_s_at	PTGES	3.44326	1.45774e-06
210405_x_at	TNFRSF10B	1.73438	0.0002
210493_s_at	MFAP3L	-1.55485	0.0391
210538_s_at	BIRC3	5.77236	6.20374e-09
210749_x_at	DDR1	1.7193	0.0285
211000_s_at	IL6ST	1.83828	0.0008
211105_s_at	NFATC1	1.88069	0.019
211371_at	MAP2K5	1.97284	3.28406e-06
211506_s_at	IL8	2.74108	0.0025
211786_at	TNFRSF9	8.959	4.6432e-08
211919_s_at	CXCR4	1.78107	0.0059
212196_at	IL6ST	1.62437	0.0303
212298_at	NRP1	-1.81335	8.70425e-05
212445_s_at	NEDD4L	1.57448	7.40679e-05
212641_at	HIVEP2	1.63454	0.0059
212642_s_at	HIVEP2	1.52631	0.0015
212909_at	LYPD1	-1.75304	0.0101
213056_at	FRMD4B	1.67422	0.002
213295_at	CYLD	1.55303	0.0019
213353_at	ABCA5	1.84913	2.14143e-06
213457_at	MFHAS1	1.62099	0.0029
213478_at	RP1-21O18.1	1.56702	0.0072
213560_at	GADD45B	2.17468	1.08853e-05
214060_at	SSBP1	1.5121	0.0346
214597_at	SSTR2	2.95192	0.0033
214608_s_at	EYA1	-1.9126	0.0018
214636_at	CALCB	3.4977	1.47801e-12
214769_at	CLCN4	2.53574	6.19752e-07
214774_x_at	TOX3	-1.61705	0.0005
214822_at	FAM5B	-1.74986	0.0092
215108_x_at	TOX3	-1.52264	0.0038
215249_at	RPL35A	2.02876	0.0139
215719_x_at	FAS	1.71759	0.0361
216252_x_at	FAS	1.70343	0.0179
216595_at	FAM186A	-1.81682	6.88042e-05
216598_s_at	CCL2	25.592	6.25965e-11
216623_x_at	TOX3	-1.55243	0.0001
217495_x_at	CALCA	1.54308	0.008
217556_at	CLCN4	2.16881	0.0144
217783_s_at	YPEL5	1.68033	1.58175e-08
217991_x_at	SSBP3	1.55472	0.0044
217996_at	PHLDA1	2.49189	2.52418e-05
217997_at	PHLDA1	2.3901	2.66636e-05
217998_at	LOC652993 /// PHLDA1	2.38258	0.0455
218000_s_at	PHLDA1	1.52623	0.0313
218066_at	SLC12A7	4.73627	1.14446e-05
218087_s_at	SORBS1	1.98193	7.37612e-07
218248_at	FAM111A	1.74854	0.0033
218330_s_at	NAV2	1.57891	2.40135e-06
218627_at	DRAM	1.59177	0.0336
218651_s_at	LARP6	1.77847	1.14794e-06
218657_at	RAPGEFL1	1.5509	0.0001
218807_at	VAV3	-1.70812	0.0305
218832_x_at	ARRB1	2.10458	0.0003
218943_s_at	DDX58	1.74449	0.0085
219033_at	PARP8	1.57342	4.25442e-07
219042_at	LZTS1	-1.52927	0.0062
219179_at	DACT1	-1.56645	0.0006
219213_at	JAM2	1.51432	0.0014
219230_at	TMEM100	-1.91569	3.8157e-05
219389_at	SUSD4	1.86113	0.0054
219442_at	C16orf67	1.51402	0.0082
219454_at	EGFL6	6.37702	3.49797e-06
220091_at	SLC2A6	1.60782	0.0065
220132_s_at	CLEC2D	2.234	0.0057
220138_at	HAND1	2.12915	0.0146
220146_at	TLR7	5.29523	7.83898e-07
220230_s_at	CYB5R2	2.16168	0.0006
220302_at	MAK	1.53284	0.0089
220345_at	LRRTM4	-1.50705	0.0007
220392_at	EBF2	-1.54539	0.0442
220441_at	DNAJC22	-1.80143	0.0004
220672_at	PPP4R4	2.29098	0.0338
220673_s_at	PPP4R4	2.1045	0.0087
220975_s_at	C1QTNF1	3.28817	0.0027
220979_s_at	ST6GALNAC5	-1.62525	0.0044
220987_s_at	C11orf17 /// NUAK2	3.03649	2.47875e-07
221627_at	TRIM10	6.28057	3.03335e-07
221841_s_at	KLF4	1.56587	1.99893e-05
221980_at	EMILIN2	1.7823	0.0242
222134_at	DDO	2.39548	0.0005
37028_at	PPP1R15A	1.91947	8.85896e-07
47550_at	LZTS1	-1.57696	0.0022
58780_s_at	FLJ10357	1.81971	0.0325
222408_s_at	YPEL5	1.67442	3.44135e-06
222513_s_at	SORBS1	1.84097	2.29586e-07
222756_s_at	ARRB1	1.88641	0.0065
222793_at	DDX58	1.7841	0.0065
222912_at	ARRB1	1.95607	0.0373
223218_s_at	NFKBIZ	1.8315	0.0059
223471_at	RAB3IP	1.65898	1.43328e-06
223635_s_at	SSBP3	1.50037	0.0243
223704_s_at	DMRT2	4.29174	0.0009
224022_x_at	WNT16	-2.16668	0.0003
224374_s_at	EMILIN2	2.36333	6.5699e-06
224833_at	ETS1	1.74729	0.0005
225468_at	PATL1	1.78932	0.0064
225557_at	CSRNP1	1.56365	0.0002
225562_at	RASA3	1.61877	0.0092
225664_at	COL12A1	6.61661	3.64201e-10
225667_s_at	FAM84A	-1.5378	0.0006
225688_s_at	PHLDB2	2.34754	4.35719e-06
225720_at	SYNPO2	2.68747	0.0003
225721_at	SYNPO2	1.51868	0.0117
225842_at	PHLDA1	2.06895	7.08824e-05
225868_at	TRIM47	2.01069	0.0031
225975_at	PCDH18	-2.27473	0.0009
226117_at	TIFA	2.19102	4.3147e-10
226530_at	BMF	-2.08887	0.0001
226614_s_at	FAM167A	2.50871	0.004
226695_at	PRRX1	1.5602	0.0005
226769_at	FIBIN	4.0474	1.55159e-06
226884_at	LRRN1	-1.60109	0.0098
226991_at	NFATC2	3.02742	5.06117e-06
227080_at	ZNF697	1.52915	0.0202
227329_at	ZBTB46	1.6845	0.0006
227358_at	ZBTB46	1.71244	5.00895e-05
227443_at	C9orf150	-1.55031	0.0405
227449_at	EPHA4	-1.61999	2.10812e-05
227506_at	SLC16A9	2.24749	6.57714e-06
227764_at	LYPD6	-1.50672	0.0022
227812_at	TNFRSF19	-1.79902	0.0006
227844_at	FMNL3	2.09975	0.0124
227949_at	PHACTR3	-2.58011	0.0002
228153_at	RNF144B	-1.55167	0.0031
228399_at	OSR1	-1.53029	0.0068
228432_at	RAB3IP	1.88667	0.0381
228473_at	MSX1	2.56976	3.01542e-07
228496_s_at	CRIM1	1.57288	0.0085
228708_at	RAB27B	-1.53243	0.0106
228716_at	THRB	-1.50991	1.45774e-06
229009_at	SIX5	1.7883	0.0177
229104_s_at	GPR39	-1.66478	0.0001
229105_at	GPR39	-1.92217	0.0034
229110_at	LOC100128844	1.68625	0.021
229264_at	PARP8	1.81574	0.0077
229357_at	ADAMTS5	-1.60359	6.62967e-06
229657_at	THRB	-1.62795	4.25678e-06
229768_at	OR51E1	-3.02103	0.0022
229774_at	CXXC4	-1.74612	0.0232
229908_s_at	UNKL	1.56315	0.0035
230101_at	CXCL2	1.52667	0.0368
230372_at	HAS2	2.00281	5.87277e-06
230493_at	SHISA2	-1.60709	0.0002
230636_s_at	KLF9	3.56678	0.0006
230748_at	SLC16A6	2.01611	1.81475e-11
230861_at	DKFZP434L187	1.8884	0.0018
231001_at	FIBIN	1.95862	0.0083
231015_at	KLF15	-1.91224	0.001
231399_at	RAB3IP	1.73886	0.0004
231641_at	FLJ10213	1.52814	0.0336
231779_at	IRAK2	2.57309	5.36163e-08
231879_at	COL12A1	2.00774	0.013
231930_at	ELMOD1	1.53926	0.0183
232164_s_at	EPPK1	1.51749	0.0006
232165_at	EPPK1	1.62251	8.7791e-05
232201_at	NKD2	1.54913	0.007
232249_at	FMNL3	2.0032	0.0003
232311_at	B2M	1.54794	0.0114
233002_at	PPP4R4	1.9005	0.0013
233029_at	OBSCN	1.62934	0.0022
233177_s_at	PNKD	2.17874	8.8624e-05
233907_s_at	SERTAD4	1.59166	0.0483
234141_s_at	LOC286059	1.80701	0.0037
234951_s_at	COL12A1	1.60978	0.0303
235235_s_at	PATL1	1.61677	4.05475e-05
235368_at	ADAMTS5	-1.62072	0.0012
235421_at	MAP3K8	3.43006	7.30314e-05
235457_at	MAML2	1.74411	0.0002
235591_at	SSTR1	-2.0875	0.0023
235670_at	STX11	2.92667	2.25759e-05
235818_at	VSTM1	1.72738	0.007
236646_at	C12orf59	2.37588	1.24638e-05
236656_s_at	LOC100130506	2.15679	0.0095
237439_at	USP43	2.95163	1.00334e-07
237755_s_at	WDR16	1.61418	0.0014
238419_at	PHLDB2	2.02573	0.0164
238526_at	RAB3IP	1.54683	0.0022
238567_at	SGPP2	3.15631	7.93629e-06
238594_x_at	DUSP8	1.51042	0.0011
238725_at	IRF1	2.92742	0.0004
238823_at	FMNL3	2.52969	7.36974e-05
238853_at	RAB3IP	1.60071	0.0127
238858_at	TIFA	3.37295	4.6432e-08
239031_at	SSTR2	1.93761	0.0017
239295_at	SRrp35	1.72516	1.58591e-05
240161_s_at	CDC20B	1.74485	0.0271
241031_at	FAM148A	2.98728	0.0002
241379_at	APLF	1.65006	0.0279
241672_at	C13orf36	-2.07035	1.90333e-06
241803_s_at	LOC100130623	-1.64476	0.0009
243099_at	NFAM1	2.23636	2.66255e-05
244193_at	DNAJC22	-1.59568	0.0127
244515_at	PSMD7	1.52701	0.0411
244780_at	SGPP2	3.83107	3.03107e-05
1552381_at	SRrp35	1.86026	2.28566e-07
1552698_at	MGC16703	1.917	0.0025
1554547_at	FAM13C	-1.83624	0.0259
1554586_a_at	RHOBTB2	2.25793	3.18804e-07
1555355_a_at	ETS1	1.74886	0.0194
1555847_a_at	LOC284454	1.72369	0.0022
1555870_at	RNF207	2.72775	4.42128e-05
1555935_s_at	HUNK	1.89484	2.5269e-06
1556421_at	LOC286189	-1.52642	0.0252
1557107_at	LOC286002	-1.95847	0.033
1558404_at	LOC644242	2.20325	0.0014
1558636_s_at	ADAMTS5	-1.7848	0.0057
1559064_at	NUP153	2.35531	0.0006
1560662_s_at	WHAMML1 /// WHAMML2	5.26956	1.17681e-07

## Sheet: Comparison 3
Probe Set ID	Gene Symbol	Cells transfected with sirtuin 6 vs Cells transfected with empty vector.FoldChange	Cells transfected with sirtuin 6 vs Cells transfected with empty vector.FDR_BH
202014_at	PPP1R15A	1.54245	0.0085
202672_s_at	ATF3	1.50794	0.0003
205432_at	OVGP1	1.80634	0.0418
206374_at	DUSP8	1.53863	0.0005
208003_s_at	NFAT5	1.8488	0.0124
211493_x_at	DTNA	1.66188	0.0037
213146_at	KDM6B	1.62475	0.0017
214138_at	ZNF79	1.52617	0.0209
215052_at	FRMPD4	1.55854	0.0183
215071_s_at	HIST1H2AC	1.65696	0.0002
216249_at	PVT1	1.80135	0.0008
216902_s_at	LOC653390 /// LOC730092 /// RRN3	1.53133	0.0095
218371_s_at	PSPC1	1.55043	0.0038
219270_at	CHAC1	1.67333	0.0082
36711_at	MAFF	2.02118	0.0025
37028_at	PPP1R15A	1.53796	0.0001
41386_i_at	KDM6B	1.50235	0.0086
222612_at	PSPC1	1.53196	0.0194
223774_at	SNHG12	1.66766	0.0002
225956_at	C5orf41	1.50045	0.0445
226273_at	CLCN5	1.54454	0.0239
230837_at	LOC647500	1.58229	0.0291
232035_at	HIST1H4B	1.78747	0.0222
232379_at	SKIL	1.84615	0.0085
238594_x_at	DUSP8	1.62372	0.0002
239380_at	C5orf27	1.941	0.0008
1562309_s_at	PHF21B	1.57342	0.0002

## Sheet: Comparison 4
Probe Set ID	Gene Symbol	Cells transfected with H133W mutant sirtuin 6 vs Cells transfected with empty vector.FoldChange	Cells transfected with H133W mutant sirtuin 6 vs Cells transfected with empty vector.FDR_BH
117_at	HSPA6	7.6546	2.42257e-07
200664_s_at	DNAJB1	1.5992	4.94538e-05
202014_at	PPP1R15A	2.48009	5.27478e-06
202022_at	ALDOC	-1.5608	0.0278
202023_at	EFNA1	1.7134	0.0017
202131_s_at	RIOK3	1.63734	0.0092
202301_s_at	RSRC2	1.99562	0.0006
202302_s_at	RSRC2	1.62562	6.53846e-07
202379_s_at	NKTR	1.81479	0.0006
202380_s_at	NKTR	1.61386	0.031
202393_s_at	KLF10	1.5383	0.0158
202672_s_at	ATF3	2.14852	2.45706e-07
203002_at	AMOTL2	1.85724	6.44251e-06
203849_s_at	KIF1A	1.58503	0.0232
203853_s_at	GAB2	1.51566	0.0047
203862_s_at	ACTN2	1.69557	0.0091
203863_at	ACTN2	1.80274	0.0214
203864_s_at	ACTN2	2.01433	0.0445
204051_s_at	SFRP4	1.95824	0.0249
204273_at	EDNRB	-1.8195	0.0378
204346_s_at	RASSF1	1.811	2.94348e-07
204567_s_at	ABCG1	1.68636	0.0069
204860_s_at	NAIP	1.52895	0.0212
204919_at	PRR4	2.23922	1.88384e-05
205062_x_at	ARID4A	1.73245	0.0005
205076_s_at	MTMR11	1.64173	0.0335
205432_at	OVGP1	2.3525	0.0029
205437_at	ZNF211	1.76005	2.3452e-05
205676_at	CYP27B1	2.30423	0.026
205852_at	CDK5R2	1.6107	0.0072
205871_at	PLGLB1 /// PLGLB2	1.78085	0.0409
205913_at	PLIN	1.74658	0.0236
206085_s_at	CTH	2.27717	3.5904e-05
206109_at	FUT1	1.87718	3.05191e-05
206186_at	MPP3	1.55777	0.0179
206196_s_at	RUNDC3A	1.68197	0.025
206201_s_at	MEOX2	-1.50906	0.0369
206238_s_at	YAF2	1.62195	0.0262
206374_at	DUSP8	1.826	1.17264e-05
206512_at	ZRSR1	1.54722	0.0411
206744_s_at	ZMYM5	1.84003	0.0017
206777_s_at	CRYBB2 /// CRYBB2P1	1.51931	0.0024
206825_at	OXTR	1.66993	0.0008
206864_s_at	HRK	1.51476	0.0037
207046_at	HIST2H4A /// HIST2H4B	2.47973	0.0005
207064_s_at	AOC2	1.80031	0.0292
207113_s_at	TNF	2.09018	0.0185
207166_at	GNGT1	1.84968	1.02955e-05
207219_at	ZNF643	1.69114	0.0306
207443_at	NR2E1	1.88843	0.008
207574_s_at	GADD45B	1.67763	0.0012
207671_s_at	BEST1	1.71387	0.0013
208003_s_at	NFAT5	1.89736	0.0091
208118_x_at	IMAA /// LOC100271836 /// LOC440345 /// LOC440354 /// LOC595101 /// LOC641298 /// LOC728423 /// SLC7A5P1	1.67277	0.0001
208180_s_at	HIST1H4B	1.74664	0.003
208580_x_at	HIST1H4J /// HIST1H4K /// HIST4H4	1.54335	0.0464
209198_s_at	SYT11	1.60225	0.0004
209283_at	CRYAB	13.6999	1.3278e-13
209383_at	DDIT3 /// NR1H3	1.74817	0.0018
209785_s_at	PLA2G4C	1.79821	0.029
209824_s_at	ARNTL	1.72822	0.0004
210077_s_at	SFRS5	1.63574	0.0212
210185_at	CACNB1	1.53317	0.0471
210436_at	CCT8	1.58601	0.0031
210513_s_at	VEGFA	1.55671	0.0035
210587_at	INHBE	4.54307	1.37557e-07
210634_at	KLHL20	1.67764	0.0146
211171_s_at	PDE10A	1.53192	0.0097
211778_s_at	OVOL2	1.83763	0.0006
212942_s_at	KIAA1199	-1.51613	0.0409
213124_at	ZNF473	1.76904	0.0005
213146_at	KDM6B	2.17699	1.14446e-05
213239_at	PIBF1	1.52297	4.05475e-05
213418_at	HSPA6	11.1337	1.85971e-09
213526_s_at	LIN37	1.59668	4.79578e-06
213560_at	GADD45B	1.70134	0.0007
213649_at	SFRS7	1.68652	5.27478e-06
213780_at	TCHH	1.52062	0.024
213908_at	WHAMML1 /// WHAMML2	1.78313	3.62693e-05
213938_at	ERC2	1.71097	0.0125
213989_x_at	SETD4	1.51762	0.0008
214016_s_at	SFPQ	1.63229	2.66382e-05
214138_at	ZNF79	2.07837	0.0002
214340_at	ALOX12P2	2.05981	0.0023
214463_x_at	HIST1H4J	1.60538	0.0354
214636_at	CALCB	1.51008	1.85526e-06
214704_at	TCF25	1.5747	0.0416
214748_at	N4BP2L2	1.77471	0.048
214814_at	YTHDC1	1.64847	0.0009
214873_at	LRP5L	2.34942	0.0019
214965_at	SPATA2L	1.76662	0.0045
215009_s_at	SEC31A	1.81762	0.0002
215071_s_at	HIST1H2AC	3.14095	1.08278e-08
215228_at	NHLH2	1.55594	9.1634e-06
215237_at	DOCK9	1.85113	0.0384
215338_s_at	NKTR	1.77495	0.0283
215948_x_at	ZMYM5	1.77051	0.0025
216200_at	PLEKHM1	1.7579	0.0374
216249_at	PVT1	2.75968	1.94053e-06
216482_x_at	ZNF79	1.8222	5.23205e-05
216486_x_at	ZNF79	1.828	2.80292e-06
216902_s_at	LOC653390 /// LOC730092 /// RRN3	2.69418	1.89978e-06
217127_at	CTH	1.90715	3.44521e-06
217310_s_at	FOXJ3	1.54829	0.0222
217585_at	NEBL	1.56018	0.0444
217684_at	TYMS	1.79678	0.002
217858_s_at	ARMCX3	1.57906	0.0002
218371_s_at	PSPC1	2.33142	4.35719e-06
218683_at	PTBP2	1.55267	0.0111
218851_s_at	WDR33	1.6091	0.0001
218880_at	FOSL2	1.745	0.0331
219239_s_at	ZNF654	1.66223	0.0083
219270_at	CHAC1	2.11818	0.0003
219425_at	SULT4A1	2.02303	5.89459e-06
219455_at	C7orf63	2.0851	1.88436e-05
219477_s_at	THSD1 /// THSD1P	1.53572	9.98506e-06
219484_at	HCFC2	1.58966	0.0016
219627_at	ZNF767	1.75199	0.0023
219714_s_at	CACNA2D3	1.65472	0.0495
219774_at	CCDC93	1.54669	0.0009
219801_at	ZNF34	1.81417	1.02122e-05
219882_at	TTLL7	1.72866	0.0024
219947_at	CLEC4A	1.91406	0.0052
219964_at	ST7L	1.50301	0.0138
219996_at	ASB7	1.50118	0.0352
220021_at	TMC7	1.51886	0.0298
220046_s_at	CCNL1	1.68999	9.00196e-05
220111_s_at	ANO2	1.56883	0.0411
220121_at	LINS1	1.69889	0.0084
220132_s_at	CLEC2D	1.87585	0.0327
220172_at	C2orf37	1.63316	0.0048
220302_at	MAK	1.66877	0.002
220366_at	ELSPBP1	1.58169	0.0067
220370_s_at	USP36	1.572	0.0149
220444_at	ZNF557	1.5674	0.0025
221118_at	PKD2L2	1.89041	0.0034
222078_at	PKLR	1.50577	0.0082
222142_at	CYLD	1.54893	0.0368
222239_s_at	INTS6	1.54058	0.0144
36711_at	MAFF	2.86751	4.43893e-05
37028_at	PPP1R15A	2.31336	4.02991e-08
40020_at	CELSR3	1.66393	0.012
41386_i_at	KDM6B	2.0464	4.05475e-05
41387_r_at	KDM6B	1.74807	1.14446e-05
50221_at	TFEB	1.68466	0.0225
65588_at	LOC388796	1.97142	1.92221e-10
222612_at	PSPC1	2.22463	7.08824e-05
222640_at	DNMT3A	1.56067	0.0005
222728_s_at	TAF1D	1.68651	2.47875e-07
222851_at	ZNF654	1.72421	0.0069
222921_s_at	HEY2	1.66097	0.0212
223195_s_at	SESN2	1.54925	6.13825e-05
223401_at	C17orf48	1.50565	0.0016
223589_at	ZNF416	1.60085	4.15763e-05
223609_at	ROPN1L	1.93489	0.0366
223713_at	RSPH3	1.66996	0.0349
223714_at	ZNF256	1.68766	3.3026e-07
223774_at	SNHG12	2.75735	8.0985e-08
223924_at	TTC25	2.38642	2.78941e-05
224165_s_at	IQCH	1.60587	0.0355
224490_s_at	KIAA1267	1.62543	0.011
224915_x_at	C20orf199	1.53078	2.16305e-07
224978_s_at	USP36	1.53335	0.0004
225142_at	JHDM1D	1.67643	0.0002
225212_at	SLC25A25	1.51712	0.0009
225220_at	SNHG8	1.80827	0.0002
225327_at	KIAA1370	1.61813	0.0002
225557_at	CSRNP1	1.57852	0.0002
225699_at	C7orf40	1.77841	8.62911e-07
225705_at	CCDC45	1.65721	0.0001
225806_at	JUB	1.73508	0.0012
225807_at	JUB	1.62388	0.0184
225846_at	ESRP1	2.32008	0.003
225857_s_at	LOC388796	1.86265	2.91614e-09
225956_at	C5orf41	1.72168	0.006
225957_at	C5orf41	1.71311	0.0013
226644_at	MIB2	1.62156	7.30314e-05
226650_at	ZFAND2A	1.66685	3.44521e-06
227301_at	CCT6P1 /// LOC643180	2.47182	1.32593e-08
227358_at	ZBTB46	1.52802	0.0006
227890_at	TMEM198	1.58112	0.0257
228003_at	RAB30	1.61941	0.0005
228128_x_at	PAPPA	1.5536	0.0341
228316_at	C2orf63	1.64886	0.0008
228702_at	FLJ43663	1.70356	0.0004
228741_s_at	HCN3	1.5409	0.0043
228846_at	MXD1	1.64796	4.25442e-07
228946_at	INTU	1.58548	0.0082
228953_at	WHAMM	1.61149	1.14446e-05
229014_at	FLJ42709	1.55138	0.0002
229344_x_at	RIMKLB	1.74359	3.37158e-08
229385_s_at	PLAC2	1.75428	0.024
229768_at	OR51E1	-2.1387	0.036
229932_at	RNF181	1.63482	0.0021
229999_at	LOC100128416	2.11287	1.3305e-05
230156_x_at	CHD2	1.51279	0.0035
230683_at	ANKRD60	1.59093	0.0005
230695_s_at	RSPH9	1.59326	0.0495
230706_s_at	CAMK2N2	1.78112	0.0322
230815_at	LOC389765	2.09143	1.37963e-05
230837_at	LOC647500	2.17892	0.0004
230861_at	DKFZP434L187	1.77952	0.0041
231146_at	FAM24B	1.66323	2.56047e-06
231412_at	DKFZp686L14188	2.35517	7.30314e-05
231884_at	CNTROB	1.53129	0.0162
231989_s_at	LOC641298	1.63362	0.0013
232035_at	HIST1H4B	3.68326	1.12939e-05
232603_at	DCDC5	1.5396	0.034
232611_at	GOLGA2L1	1.74301	0.0022
232918_at	LOC541471	1.57298	0.019
233141_s_at	ST7L	1.58463	0.0135
233887_at	GPR126	1.59775	0.0232
233952_s_at	ZNF295	1.60866	0.0052
234040_at	HELLS	1.80753	5.20948e-05
234141_s_at	LOC286059	2.06272	0.0006
234902_s_at	ZNF416	1.57119	0.0016
235089_at	FBXL20	1.60779	1.88384e-05
235181_at	C2orf60	1.67468	0.0002
235201_at	FOXP2	1.51188	0.0002
235382_at	LVRN	1.92446	0.0067
235414_at	ZNF383	1.56074	0.0003
235537_at	OCIAD1	1.69196	0.0091
235584_at	LOC285033	1.52268	0.002
235590_at	FAM178A	1.5345	0.0006
235773_at	ZIK1	1.6651	0.0036
235779_at	LOC284408	1.63547	2.08026e-05
236123_at	ST7L	1.5392	7.92341e-05
236154_at	QKI	-1.67158	0.0055
236948_x_at	SFRS11	1.7297	0.0369
237056_at	INSC	2.18667	3.53928e-05
237182_at	LOC653479	1.87316	8.7791e-05
237790_at	LOC100127971	1.8091	0.0225
238476_at	C5orf41	1.66138	0.0008
238594_x_at	DUSP8	2.0971	1.85897e-06
238693_at	PHC3	1.55988	3.55862e-05
238838_at	TCERG1	1.59378	0.0092
238924_at	BMS1P5	1.81314	0.0089
239159_at	GOSR2	1.61244	0.0054
239203_at	C7orf53	1.82449	0.0018
239223_s_at	FBXL20	1.50684	0.0175
239282_at	CCDC41	1.77113	7.08282e-06
239843_at	RIT1	1.61902	0.0233
240206_at	TARS	1.50731	0.0036
240841_at	INSM2	2.81968	1.50594e-05
240982_at	CARS	1.77127	0.0394
240983_s_at	CARS	1.68902	0.0412
241348_at	ZNF654	1.59013	0.0004
241469_at	HFM1	1.65505	0.0037
242305_at	LOC645513	1.60386	0.038
242586_at	FSD1L	1.92566	0.0002
242807_at	FSD1L	2.31015	0.0352
243439_at	ZNF418	1.70268	0.0311
243631_at	LOC727815	1.5619	0.001
244105_at	LOC644231 /// WHAMML1 /// WHAMML2	1.63886	0.0002
244133_at	USP49	1.51134	0.0164
244708_at	FLJ33996 /// LOC100127971	1.60827	0.001
1552326_a_at	CCDC11	1.71111	0.0091
1552644_a_at	PHC3	1.68851	0.0233
1552739_s_at	ST7L	1.52187	0.0049
1552938_at	ZIC5	1.5765	0.0168
1553470_at	DNAH17	1.55712	0.0372
1553493_a_at	TDH	1.7065	0.0009
1553494_at	TDH	1.94072	0.0064
1553654_at	SYT14	1.61769	0.0409
1553672_at	ENAH	1.76832	7.42192e-05
1553736_at	ZFC3H1	1.7409	0.0238
1553764_a_at	JUB	1.79808	0.0018
1560091_a_at	PHF21B	1.69592	0.0036
1562309_s_at	PHF21B	3.39942	9.85525e-10
1554015_a_at	CHD2	1.66337	0.0234
1554153_a_at	PHF21A	1.50999	0.0073
1554272_at	ERAP2	-1.5695	0.0183
1554980_a_at	ATF3	2.37824	0.0062
1554443_s_at	BEST1	1.72976	0.0006
1554708_s_at	C9orf68	1.69617	0.0042
1554818_s_at	C20orf12	1.70165	0.0193
1554919_s_at	C7orf63	2.14276	2.66911e-05
1555411_a_at	CCNL1	1.77688	0.0039
1555847_a_at	LOC284454	1.63606	0.0051
1556006_s_at	CSNK1A1	1.63908	0.0001
1557078_at	SLFN5	1.65639	0.0258
1557558_s_at	LOC100129196	1.71132	0.0328
1557609_s_at	TBC1D12	1.504	0.0257
1558094_s_at	C3orf19	1.82862	0.0074
1558290_a_at	PVT1	2.00017	9.91972e-07
1558345_a_at	LOC439911	1.88836	0.0327
1558622_a_at	ZNF548	1.50184	0.0234
1558969_a_at	RPL32P3	1.96289	6.09017e-05
1559094_at	FBXO9	1.78638	0.0171
1559397_s_at	PRR14	1.74972	7.62998e-05
1560371_at	LOC401321	-1.5501	0.0072
1563022_at	LOC347475	2.70871	0.0275
1569864_at	SERAC1	2.29833	0.0128
1569973_at	2013-09-01	1.66696	2.633e-06
1569974_x_at	2013-09-01	1.52112	2.6732e-05
1570394_at	XRN1	2.32245	0.0219

## Sheet: Comparison 5
Probe Set ID	Gene Symbol	Cells transfected with sirtuin 6 and stimulated with TNF vs Cells transfected with sirtuin 6.FoldChange	Cells transfected with sirtuin 6 and stimulated with TNF vs Cells transfected with sirtuin 6.FDR_BH
1552698_at	MGC16703	1.91609	0.0013
1554485_s_at	TMEM37	-1.72892	0.005
1554547_at	FAM13C	-1.87472	0.0121
1554586_a_at	RHOBTB2	1.53022	0.0002
1555870_at	RNF207	2.21832	0.0002
1555935_s_at	HUNK	1.54836	8.82e-05
1556378_a_at	LOC440896	1.6561	0.0291
1558404_at	LOC644242	2.58731	0.0001
1558636_s_at	ADAMTS5	-1.79712	0.0028
1559064_at	NUP153	2.17821	0.0007
1560662_s_at	WHAMML1 /// WHAMML2	5.25676	4.57e-08
201010_s_at	TXNIP	-1.53646	0.0009
201473_at	JUNB	2.93065	1.31e-09
201502_s_at	NFKBIA	4.38118	5.12e-12
201531_at	ZFP36	1.82716	0.0045
201610_at	ICMT	2.28775	0.0011
201631_s_at	IER3	5.79389	1.03e-12
201645_at	TNC	2.94339	1.64e-06
202023_at	EFNA1	8.69376	3.46e-11
202071_at	SDC4	4.71874	1.05e-08
202073_at	OPTN	2.30601	5.55e-08
202207_at	ARL4C	-1.64641	6.3e-05
202376_at	SERPINA3	2.62359	0.0044
202409_at	IGF2 /// INS-IGF2	1.79476	0.0273
202458_at	PRSS23	-1.54384	3.42e-06
202531_at	IRF1	3.4814	1.03e-11
202638_s_at	ICAM1	2.39224	0.0001
202644_s_at	TNFAIP3	12.3559	1.03e-12
202859_x_at	IL8	9.09711	2.52e-11
203010_at	STAT5A	1.95144	2.65e-06
203066_at	GALNAC4S-6ST	1.9703	4.27e-08
203131_at	PDGFRA	-2.29937	0.002
203275_at	IRF2	2.01894	0.0002
203372_s_at	SOCS2	1.83313	0.003
203556_at	ZHX2	1.54805	2.71e-06
203708_at	PDE4B	-1.58031	0.0422
203828_s_at	IL32	3.2896	1.88e-08
203868_s_at	VCAM1	13.0104	9.84e-09
204032_at	BCAR3	1.84371	0.0108
204249_s_at	LMO2	-1.70977	0.0004
204363_at	F3	1.56345	5.65e-05
204432_at	SOX12	-1.57232	0.0367
204440_at	CD83	5.39578	5.12e-12
204470_at	CXCL1	31.7549	7.63e-12
204533_at	CXCL10	49.5765	1.2e-11
204637_at	CGA	1.96865	7.08e-05
204735_at	PDE4A	-1.77971	0.0039
204798_at	MYB	1.87842	3.92e-06
204863_s_at	IL6ST	1.54007	0.0042
204908_s_at	BCL3	2.92674	5.68e-06
205014_at	FGFBP1	-1.73773	0.0005
205016_at	TGFA	-1.83914	0.0321
205027_s_at	MAP3K8	4.03994	1.61e-09
205051_s_at	KIT	-1.82338	6.92e-06
205205_at	RELB	4.23323	1.96e-05
205259_at	NR3C2	-1.65195	1.21e-05
205290_s_at	BMP2	2.50984	1.51e-05
205330_at	MN1	-1.61694	0.0031
205431_s_at	BMP5	1.73604	0.0225
205476_at	CCL20	65.0535	2.73e-11
205479_s_at	PLAU	1.76354	0.0006
205504_at	BTK	3.22109	0.0002
205535_s_at	PCDH7	-1.53918	0.0005
205578_at	ROR2	-1.88753	0.0063
205579_at	HRH1	2.19262	0.0038
205593_s_at	PDE9A	1.98474	0.0003
205890_s_at	GABBR1 /// UBD	13.0343	2.69e-08
205902_at	KCNN3 /// LOC100133958	1.70834	0.0177
205932_s_at	MSX1	2.28633	5.34e-07
205973_at	FEZ1	2.0706	1.75e-06
206034_at	SERPINB8	1.62972	0.016
206104_at	ISL1	-1.56192	2.45e-05
206114_at	EPHA4	-1.84756	0.0005
206157_at	PTX3	5.18545	3.48e-08
206201_s_at	MEOX2	-1.67125	0.0045
206211_at	SELE	8.9833	1.48e-10
206325_at	SERPINA6	1.96958	0.0148
206336_at	CXCL6	6.52346	6.44e-09
206424_at	CYP26A1	-1.83015	0.0007
206765_at	KCNJ2	-1.64536	6.51e-05
207038_at	SLC16A6	1.82843	0.0144
207113_s_at	TNF	17.1141	4.47e-09
207533_at	CCL1	2.04131	0.0016
207535_s_at	NFKB2	3.26123	1.24e-06
207850_at	CXCL3	11.2954	2.05e-11
207908_at	KRT2	1.61969	0.0117
208075_s_at	CCL7	2.58889	0.0001
208829_at	TAPBP	2.21572	2.63e-08
209183_s_at	C10orf10	2.7331	0.0009
209239_at	NFKB1	2.81128	5.23e-07
209277_at	TFPI2	4.99699	1.17e-06
209774_x_at	CXCL2	12.8708	4.57e-08
209785_s_at	PLA2G4C	2.07496	0.0033
209795_at	CD69	36.8958	1.1e-11
209815_at	PTCH1	-1.69193	1.33e-06
209822_s_at	VLDLR	-1.80895	1.3e-05
209959_at	NR4A3	1.77064	0.0005
210162_s_at	NFATC1	1.94331	0.0096
210163_at	CXCL11	2.84276	0.0004
210367_s_at	PTGES	3.68982	3.04e-07
210538_s_at	BIRC3	4.33907	2.44e-08
211786_at	TNFRSF9	8.91584	1.94e-08
212226_s_at	PPAP2B	-1.74634	0.0017
212298_at	NRP1	-2.01265	6.4e-06
212641_at	HIVEP2	1.55087	0.0079
212909_at	LYPD1	-1.87835	0.0022
213056_at	FRMD4B	1.81939	0.0002
213823_at	HOXA11	-1.61031	0.0002
214597_at	SSTR2	2.71002	0.0034
214608_s_at	EYA1	-1.75259	0.0032
214636_at	CALCB	2.39187	3.65e-11
214769_at	CLCN4	1.81237	5.11e-05
214974_x_at	CXCL5	2.07185	0.0119
216595_at	FAM186A	-1.87847	1.76e-05
216598_s_at	CCL2	16.0351	2.04e-10
217495_x_at	CALCA	1.56401	0.0034
217783_s_at	YPEL5	1.56318	4.27e-08
217997_at	PHLDA1	2.34214	1.72e-05
218066_at	SLC12A7	4.27098	1.23e-05
218087_s_at	SORBS1	2.04117	1.82e-07
218248_at	FAM111A	1.59406	0.0075
218651_s_at	LARP6	1.80755	3.34e-07
218665_at	FZD4	-1.57226	1.79e-06
219179_at	DACT1	-1.8455	1.09e-05
219230_at	TMEM100	-1.82518	4.33e-05
219427_at	FAT4	-1.65324	0.0051
219454_at	EGFL6	8.9684	1.9e-07
220132_s_at	CLEC2D	2.21775	0.0034
220138_at	HAND1	2.2912	0.004
220146_at	TLR7	9.42488	7.54e-09
220230_s_at	CYB5R2	2.55503	3.48e-05
220345_at	LRRTM4	-1.53757	0.0002
220441_at	DNAJC22	-1.95577	4.55e-05
220975_s_at	C1QTNF1	2.36158	0.0183
220979_s_at	ST6GALNAC5	-1.54406	0.006
220987_s_at	C11orf17 /// NUAK2	3.0418	9.6e-08
221008_s_at	AGXT2L1	-1.52704	0.0382
221627_at	TRIM10	5.74787	2.31e-07
222134_at	DDO	1.87906	0.0045
223218_s_at	NFKBIZ	2.21785	0.0003
223468_s_at	RGMA	-1.74258	0.0116
223704_s_at	DMRT2	4.47269	0.0003
224022_x_at	WNT16	-2.60747	1.15e-05
224374_s_at	EMILIN2	1.57066	0.0025
224692_at	PPP1R15B	1.5099	4.14e-05
224833_at	ETS1	1.85045	7.94e-05
225468_at	PATL1	1.61043	0.0158
225557_at	CSRNP1	1.6119	4.94e-05
225562_at	RASA3	1.62601	0.0048
225664_at	COL12A1	4.88894	1.61e-09
225720_at	SYNPO2	2.65589	0.0002
225868_at	TRIM47	1.63542	0.024
225975_at	PCDH18	-2.01803	0.002
226530_at	BMF	-2.27973	1.72e-05
226612_at	FLJ25076	-1.54718	0.0115
226614_s_at	FAM167A	2.07662	0.0132
226722_at	FAM20C	-1.66735	0.0014
226769_at	FIBIN	4.70343	1.84e-07
226847_at	FST	-1.82807	0.005
226884_at	LRRN1	-1.58646	0.0064
226991_at	NFATC2	2.52279	1.89e-05
227506_at	SLC16A9	2.38749	1.26e-06
227812_at	TNFRSF19	-1.75023	0.0005
227949_at	PHACTR3	-2.82604	2.92e-05
228128_x_at	PAPPA	-1.62718	0.0103
228153_at	RNF144B	-1.57458	0.0012
228399_at	OSR1	-1.91976	6.13e-05
228496_s_at	CRIM1	1.51838	0.0087
228977_at	LOC729680	-1.6987	2.85e-05
229009_at	SIX5	1.71381	0.0174
229105_at	GPR39	-2.05296	0.0007
229110_at	LOC100128844	1.65934	0.0152
229264_at	PARP8	1.66318	0.014
229768_at	OR51E1	-4.21269	8.58e-05
229774_at	CXXC4	-1.90174	0.0047
229908_s_at	UNKL	1.50567	0.0039
230280_at	TRIM9	-1.63962	0.0228
230493_at	SHISA2	-1.8762	2.84e-06
230636_s_at	KLF9	3.16903	0.0008
230683_at	ANKRD60	1.77268	2.47e-05
230700_at	RTN4RL1	-1.56969	0.0198
231015_at	KLF15	-1.6183	0.0069
231776_at	EOMES	-1.78692	0.0008
231778_at	DLX3	-1.77225	0.0042
231779_at	IRAK2	2.78154	7.54e-09
233002_at	PPP4R4	1.90419	0.0006
233177_s_at	PNKD	1.79257	0.0008
234141_s_at	LOC286059	1.85788	0.0013
234408_at	IL17F	2.05334	0.025
235228_at	CCDC85A	1.6514	0.0092
235457_at	MAML2	1.88319	1.76e-05
235591_at	SSTR1	-2.68534	6.41e-05
235670_at	STX11	2.78024	1.88e-05
236646_at	C12orf59	4.37724	7.54e-09
236656_s_at	LOC100130506	1.8126	0.032
237439_at	USP43	3.58438	4.49e-09
238419_at	PHLDB2	1.78075	0.0353
238823_at	FMNL3	2.40673	6.18e-05
238858_at	TIFA	3.75001	6.4e-09
239295_at	SRrp35	1.63765	2.44e-05
241031_at	FAM148A	2.95624	0.0001
241399_at	FAM19A2	2.41204	0.0037
241627_x_at	FLJ10357	1.66328	0.0003
241672_at	C13orf36	-2.27079	1.84e-07
241803_s_at	LOC100130623	-1.63286	0.0005
242794_at	MAML3	-1.58577	0.0088
243099_at	NFAM1	2.42827	3.97e-06
243969_at	SLC24A4	-1.66826	0.0253
244780_at	SGPP2	3.5889	2.56e-05
47550_at	LZTS1	-1.65377	0.0005
213353_at	ABCA5	1.76352	2.5e-06
229357_at	ADAMTS5	-1.7707	2.92e-07
235368_at	ADAMTS5	-1.81309	7.13e-05
209869_at	ADRA2A	-1.71126	0.0304
241379_at	APLF	1.57599	0.0307
202206_at	ARL4C	-1.6983	0.0027
218832_x_at	ARRB1	1.70072	0.0035
222756_s_at	ARRB1	1.71314	0.0127
221530_s_at	BHLHE41	-1.50111	0.0011
205289_at	BMP2	2.34403	2.96e-12
211518_s_at	BMP4	-1.56764	0.009
205430_at	BMP5	1.53299	0.0207
209182_s_at	C10orf10	1.69821	3.84e-06
1556267_at	C12orf28	2.02965	0.0024
228889_at	C14orf128	-1.59694	0.0033
1554486_a_at	C6orf114	-1.88283	0.0456
218541_s_at	C8orf4	1.79906	0.0071
232270_at	C9orf3	-1.56978	0.0069
1557179_s_at	CARS2	-1.76624	0.0024
240161_s_at	CDC20B	1.82133	0.0094
220679_s_at	CDH7	-1.73164	0.031
217556_at	CLCN4	1.88142	0.0322
228706_s_at	CLDN23	-1.53909	0.0134
228707_at	CLDN23	-1.57531	0.0226
233500_x_at	CLEC2D	1.83783	0.0026
210945_at	COL4A6	-1.5145	0.0181
202551_s_at	CRIM1	1.51807	0.0483
230101_at	CXCL2	1.89839	0.0008
211919_s_at	CXCR4	1.56607	0.0214
220277_at	CXXC4	-1.57616	0.0019
1007_s_at	DDR1	1.51437	0.014
208779_x_at	DDR1	1.573	0.0246
222793_at	DDX58	1.50607	0.0397
230861_at	DKFZP434L187	1.51836	0.0252
210762_s_at	DLC1	-1.58074	5.65e-05
1560100_at	DLX1	-1.59772	0.0039
223986_x_at	DMRT2	1.53104	0.0039
231800_s_at	DMRT3	-1.72398	0.0013
238594_x_at	DUSP8	1.51622	0.0005
220392_at	EBF2	-1.66731	0.009
227803_at	ENPP5	-1.70093	0.0116
227449_at	EPHA4	-1.72873	2.21e-06
229374_at	EPHA4	-1.6765	0.0023
206852_at	EPHA7	-1.55376	0.0271
229518_at	FAM46B	-1.63104	0.0289
214822_at	FAM5B	-1.61555	0.0162
234331_s_at	FAM84A	-1.60612	0.015
203562_at	FEZ1	1.56903	0.0443
206404_at	FGF9	-1.60797	0.0159
239178_at	FGF9	-1.51393	0.0064
231001_at	FIBIN	3.05741	3.39e-05
226618_at	FLJ25076	-1.57238	0.0061
1553634_a_at	FLJ40852	-1.66762	0.0224
1556696_s_at	FLJ42709	-1.87317	0.0193
238986_at	FLJ43663	-1.54795	0.0014
232249_at	FMNL3	1.71149	0.0018
1555516_at	FOXP2	-1.64033	0.0053
224325_at	FZD8	-1.65447	0.0012
206269_at	GCM1	1.80285	0.0443
208600_s_at	GPR39	-1.9427	0.0005
229104_s_at	GPR39	-1.79117	1.3e-05
209960_at	HGF	-1.77096	0.0064
229667_s_at	HOXB8	-1.50008	0.0207
205975_s_at	HOXD1	-1.73986	0.033
206865_at	HRK	-1.52674	0.0257
206618_at	IL18R1	1.89885	0.0137
211000_s_at	IL6ST	1.50346	0.0125
212196_at	IL6ST	1.61318	0.0201
234474_x_at	IL6ST	1.60147	0.0143
226218_at	IL7R	1.54734	0.0062
211506_s_at	IL8	3.2872	0.0003
1559716_at	INO80C	1.5516	0.0016
238725_at	IRF1	3.7084	2.02e-05
204686_at	IRS1	-1.6481	0.0065
227314_at	ITGA2	-1.70757	0.0355
228436_at	KCNC4	-1.6187	0.0102
235467_s_at	KCNC4	-1.67755	0.0022
232289_at	KCNJ12	-1.61713	0.0082
220116_at	KCNN2	-1.58095	0.0468
205903_s_at	KCNN3	1.57542	0.0177
232244_at	KIAA1161	-1.55844	0.0359
209211_at	KLF5	1.51533	0.0001
238482_at	KLF7	-1.57025	0.0045
228377_at	KLHL14	-1.62064	0.0131
201105_at	LGALS1	1.59376	0.014
1559489_a_at	LOC257358	1.59554	0.0374
1556421_at	LOC286189	-1.61229	0.0061
236632_at	LOC646576	-1.5022	0.0321
217998_at	LOC652993 /// PHLDA1	2.21389	0.0464
206408_at	LRRTM2	2.31027	0.0039
227763_at	LYPD6	-1.51757	0.0129
219042_at	LZTS1	-1.6306	0.001
205193_at	MAFF	1.67591	0.0124
36711_at	MAFF	1.92398	0.0025
203836_s_at	MAP3K5	-1.55321	0.024
235421_at	MAP3K8	3.59155	2.32e-05
213457_at	MFHAS1	1.54563	0.0037
228473_at	MSX1	2.32203	5.23e-07
207847_s_at	MUC1	1.51593	0.0182
223347_at	MUM1	-1.52525	0.0007
211874_s_at	MYST4	-1.5772	0.015
214775_at	N4BP3	1.53326	0.0367
233305_at	NECAB1	1.66915	0.0097
212445_s_at	NEDD4L	1.51481	9.07e-05
226974_at	NEDD4L	1.64297	0.0001
209664_x_at	NFATC1	1.70357	0.0065
209636_at	NFKB2	2.86851	3.86e-05
232201_at	NKD2	1.64718	0.0012
229092_at	NR2F2	-1.54957	0.0011
202074_s_at	OPTN	1.78476	2.37e-06
236121_at	OR51E2	-1.54119	0.0012
222725_s_at	PALMD	-1.52765	0.0086
205534_at	PCDH7	-1.51102	7.41e-05
210941_at	PCDH7	-1.55704	0.0122
210674_s_at	PCDHA1 /// PCDHA10 /// PCDHA11 /// PCDHA12 /// PCDHA13 /// PCDHA2 /// PCDHA3 /// PCDHA4 /// PCDHA5 /// PCDHA6 /// PCDHA7 /// PCDHA8 /// PCDHA9 /// PCDHAC1 /// PCDHAC2	-1.94641	0.0196
208383_s_at	PCK1	-1.81444	0.0226
217996_at	PHLDA1	2.0832	0.0001
225842_at	PHLDA1	1.97108	6.82e-05
225688_s_at	PHLDB2	2.49748	8.28e-07
211668_s_at	PLAU	1.70424	0.0001
205111_s_at	PLCE1	1.55126	0.0297
205112_at	PLCE1	1.55077	0.0198
207084_at	POU3F2	-1.52324	0.0042
204554_at	PPP1R3D	-1.527	0.0015
229376_at	PROX1	1.62914	9.74e-05
229178_at	PRTG	-1.5082	0.0036
204974_at	RAB3A	-1.5923	0.0029
223471_at	RAB3IP	1.55366	3.18e-06
231399_at	RAB3IP	1.83316	6.21e-05
238526_at	RAB3IP	1.72761	0.0001
238853_at	RAB3IP	1.62911	0.0054
218657_at	RAPGEFL1	1.5536	5.6e-05
209544_at	RIPK2	1.57839	0.0028
205528_s_at	RUNX1T1	-1.59946	4.11e-05
201287_s_at	SDC1	-1.51013	0.0002
219689_at	SEMA3G	-1.58407	0.0393
238567_at	SGPP2	3.17752	3.4e-06
1556300_s_at	SIM1	-1.63222	0.0018
230748_at	SLC16A6	1.88509	2.84e-11
220091_at	SLC2A6	1.62835	0.0029
207035_at	SLC30A3	1.50239	0.0057
207069_s_at	SMAD6	-1.54607	0.0082
213565_s_at	SMAD6	-1.51575	4.29e-05
244786_at	SNHG10	1.54585	0.0104
203373_at	SOCS2	1.59368	0.0001
222513_s_at	SORBS1	1.69376	5.59e-07
213456_at	SOSTDC1	-1.85553	0.0235
1552381_at	SRrp35	1.69387	6.66e-07
239031_at	SSTR2	2.97519	3.92e-06
230261_at	ST8SIA4	-1.60403	0.0212
230836_at	ST8SIA4	-1.74138	0.0468
209278_s_at	TFPI2	2.98025	0.008
204731_at	TGFBR3	-1.69336	0.0083
226117_at	TIFA	2.29119	6.81e-11
210166_at	TLR5	1.95931	0.0007
222952_s_at	TLR7	1.70661	0.004
227190_at	TMEM37	-1.90128	0.0237
202643_s_at	TNFAIP3	10.9132	1.48e-11
207536_s_at	TNFRSF9	7.58323	2.56e-05
218145_at	TRIB3	-1.59337	0.0004
223283_s_at	TSHZ1	-1.5263	0.0002
223392_s_at	TSHZ3	-1.51638	0.0034
218807_at	VAV3	-1.64344	0.0295
237755_s_at	WDR16	1.59651	0.0009
1554558_at	WDR22	-1.55589	0.0284
230919_at	ZNF233	-1.64905	0.0317
206448_at	ZNF365	-1.92793	0.004

## Sheet: Comparison 6
Probe Set ID	Gene Symbol	Cells transfected with H133W mutant sirtuin 6 and stimulated with TNF vs Cells transfected with H133W mutant sirtuin 6.FoldChange	Cells transfected with H133W mutant sirtuin 6 and stimulated with TNF vs Cells transfected with H133W mutant sirtuin 6.FDR_BH
1552698_at	MGC16703	1.51107	0.0385
1554485_s_at	TMEM37	-1.50199	0.0385
1554547_at	FAM13C	-1.96345	0.0071
1554586_a_at	RHOBTB2	1.63459	5.49e-05
1555870_at	RNF207	1.54136	0.0346
1555935_s_at	HUNK	1.59997	4.11e-05
1558404_at	LOC644242	2.52897	0.0001
1559064_at	NUP153	1.692	0.0168
1560662_s_at	WHAMML1 /// WHAMML2	4.13404	3.24e-07
201010_s_at	TXNIP	-1.61543	0.0003
201473_at	JUNB	2.3601	2.49e-08
201502_s_at	NFKBIA	3.60923	2.05e-11
201531_at	ZFP36	1.79688	0.0056
201631_s_at	IER3	4.42115	4.85e-12
201645_at	TNC	3.46059	2.92e-07
202023_at	EFNA1	7.61877	7.58e-11
202071_at	SDC4	3.77126	7.75e-08
202073_at	OPTN	1.88903	1.69e-06
202207_at	ARL4C	-1.86261	5.28e-06
202376_at	SERPINA3	2.37762	0.01
202388_at	RGS2	-1.52877	0.0002
202409_at	IGF2 /// INS-IGF2	1.69763	0.0476
202458_at	PRSS23	-1.55295	2.89e-06
202531_at	IRF1	3.11982	2.72e-11
202638_s_at	ICAM1	2.75689	1.95e-05
202644_s_at	TNFAIP3	9.63906	2.12e-12
202859_x_at	IL8	9.44483	2.05e-11
203010_at	STAT5A	1.58584	0.0002
203066_at	GALNAC4S-6ST	1.70756	8.21e-07
203131_at	PDGFRA	-2.70609	0.0004
203275_at	IRF2	1.65591	0.0049
203708_at	PDE4B	-1.63791	0.0275
203828_s_at	IL32	2.9551	5.72e-08
203868_s_at	VCAM1	8.83168	7.81e-08
204032_at	BCAR3	2.07023	0.0028
204141_at	TUBB2A	1.69496	1.3e-05
204363_at	F3	1.55919	6.01e-05
204440_at	CD83	5.05897	7.63e-12
204470_at	CXCL1	32.1228	7.63e-12
204533_at	CXCL10	34.8046	3.21e-11
204597_x_at	STC1	-2.44728	0.0059
204602_at	DKK1	-2.18634	0.0241
204637_at	CGA	1.75234	0.0005
204798_at	MYB	1.81605	7.6e-06
204908_s_at	BCL3	2.83726	7.92e-06
205014_at	FGFBP1	-1.78947	0.0003
205016_at	TGFA	-1.79984	0.0393
205027_s_at	MAP3K8	3.10859	2.49e-08
205051_s_at	KIT	-2.37465	7.81e-08
205205_at	RELB	3.62658	6.69e-05
205290_s_at	BMP2	2.14921	0.0001
205330_at	MN1	-1.54774	0.0065
205476_at	CCL20	53.5959	4.36e-11
205479_s_at	PLAU	2.00835	7.41e-05
205504_at	BTK	2.26679	0.0049
205535_s_at	PCDH7	-1.75904	3.3e-05
205579_at	HRH1	1.86263	0.0212
205593_s_at	PDE9A	1.88467	0.0006
205870_at	BDKRB2	1.72766	0.0034
205890_s_at	GABBR1 /// UBD	8.83223	2.13e-07
205902_at	KCNN3 /// LOC100133958	1.66575	0.0242
205932_s_at	MSX1	2.27629	5.67e-07
205973_at	FEZ1	2.02675	2.53e-06
206034_at	SERPINB8	1.6765	0.0107
206114_at	EPHA4	-1.90653	0.0003
206157_at	PTX3	5.43454	2.49e-08
206201_s_at	MEOX2	-1.63757	0.0062
206211_at	SELE	6.13813	2.31e-09
206247_at	MICB	1.52366	0.0011
206336_at	CXCL6	5.2558	2.97e-08
206424_at	CYP26A1	-1.90344	0.0004
206432_at	HAS2	1.70353	0.0226
207113_s_at	TNF	10.6388	4.57e-08
207169_x_at	DDR1	1.82838	0.0044
207533_at	CCL1	1.58756	0.0387
207535_s_at	NFKB2	1.94945	0.0007
207850_at	CXCL3	9.94869	3.46e-11
207980_s_at	CITED2	-1.57213	0.0079
208829_at	TAPBP	1.84522	7.02e-07
208937_s_at	ID1	-1.62449	0.0087
209183_s_at	C10orf10	3.28787	0.0002
209239_at	NFKB1	2.76251	6.49e-07
209277_at	TFPI2	5.0795	1.02e-06
209774_x_at	CXCL2	11.0896	9.68e-08
209785_s_at	PLA2G4C	1.85072	0.0124
209795_at	CD69	38.5261	1.03e-11
209815_at	PTCH1	-1.73209	7.76e-07
210162_s_at	NFATC1	2.21109	0.0024
210163_at	CXCL11	2.29852	0.0031
210367_s_at	PTGES	3.29651	9.37e-07
210538_s_at	BIRC3	3.65572	1.09e-07
211786_at	TNFRSF9	4.68831	1.46e-06
212226_s_at	PPAP2B	-1.88319	0.0005
212298_at	NRP1	-2.2799	8.84e-07
212909_at	LYPD1	-2.53126	4.81e-05
213056_at	FRMD4B	1.65978	0.0012
213295_at	CYLD	1.54901	0.001
213823_at	HOXA11	-1.53674	0.0005
213933_at	PTGER3	-1.55468	0.0019
214597_at	SSTR2	2.81174	0.0025
214608_s_at	EYA1	-2.3445	5.65e-05
214636_at	CALCB	1.81898	7.39e-09
214769_at	CLCN4	1.59506	0.0006
214974_x_at	CXCL5	2.05086	0.0131
216595_at	FAM186A	-2.01273	5.16e-06
216598_s_at	CCL2	10.2335	2.57e-09
217997_at	PHLDA1	1.95786	0.0002
218066_at	SLC12A7	4.85239	4.5e-06
218087_s_at	SORBS1	1.81067	1.74e-06
218651_s_at	LARP6	1.85133	2.03e-07
218665_at	FZD4	-1.83295	4.63e-08
218668_s_at	RAP2C	1.6372	0.0035
219179_at	DACT1	-1.90538	5.82e-06
219230_at	TMEM100	-1.72964	0.0001
219427_at	FAT4	-1.62666	0.0065
219454_at	EGFL6	5.98838	2.38e-06
220138_at	HAND1	2.5975	0.0012
220146_at	TLR7	8.4665	1.45e-08
220345_at	LRRTM4	-1.81444	5.58e-06
220441_at	DNAJC22	-1.921	6.03e-05
220975_s_at	C1QTNF1	3.2435	0.0015
220979_s_at	ST6GALNAC5	-1.58971	0.0036
220987_s_at	C11orf17 /// NUAK2	3.85066	8.29e-09
221627_at	TRIM10	4.29024	2.27e-06
222134_at	DDO	1.86557	0.0049
223218_s_at	NFKBIZ	1.73453	0.0067
223704_s_at	DMRT2	4.58534	0.0003
224022_x_at	WNT16	-2.6841	7.89e-06
224833_at	ETS1	2.08621	1.14e-05
225468_at	PATL1	1.51281	0.0381
225664_at	COL12A1	5.63332	4.65e-10
225720_at	SYNPO2	2.15734	0.0017
225868_at	TRIM47	1.77943	0.0079
225975_at	PCDH18	-1.80647	0.008
226492_at	SEMA6D	-1.50074	0.0021
226530_at	BMF	-2.36501	1.03e-05
226722_at	FAM20C	-1.78404	0.0005
226769_at	FIBIN	3.27714	4.82e-06
226847_at	FST	-1.97942	0.0017
226991_at	NFATC2	2.07831	0.0002
227506_at	SLC16A9	2.10985	7.89e-06
227764_at	LYPD6	-1.60597	0.0003
227812_at	TNFRSF19	-2.10016	2.61e-05
227949_at	PHACTR3	-3.05876	1.3e-05
228153_at	RNF144B	-1.71582	0.0002
228399_at	OSR1	-1.6621	0.0008
229009_at	SIX5	1.61224	0.0365
229105_at	GPR39	-1.90584	0.002
229264_at	PARP8	1.63107	0.0184
229768_at	OR51E1	-2.28236	0.0126
229774_at	CXXC4	-2.58467	0.0001
230493_at	SHISA2	-2.03002	6.82e-07
230636_s_at	KLF9	3.40726	0.0005
231778_at	DLX3	-1.9536	0.0011
231779_at	IRAK2	2.31094	9.6e-08
233002_at	PPP4R4	1.61341	0.008
233177_s_at	PNKD	2.09248	7.29e-05
234141_s_at	LOC286059	1.93371	0.0007
234408_at	IL17F	1.89327	0.049
235457_at	MAML2	1.59207	0.0005
235591_at	SSTR1	-1.93403	0.0032
235670_at	STX11	2.67754	2.85e-05
235818_at	VSTM1	1.67557	0.0061
236646_at	C12orf59	2.63243	1.53e-06
237439_at	USP43	2.88716	4.63e-08
238049_at	GRAMD3	1.7921	0.0064
238419_at	PHLDB2	1.75727	0.0402
238823_at	FMNL3	1.86089	0.0019
238858_at	TIFA	2.84569	1.15e-07
239085_at	JDP2	-1.77463	0.0483
239572_at	GJA3	-1.58085	0.0104
241031_at	FAM148A	2.43804	0.0009
241399_at	FAM19A2	2.11838	0.0125
241672_at	C13orf36	-1.99792	1.52e-06
242794_at	MAML3	-1.55038	0.0127
243099_at	NFAM1	2.18158	1.84e-05
243969_at	SLC24A4	-1.83562	0.0077
244780_at	SGPP2	2.50764	0.0008
47550_at	LZTS1	-1.55809	0.0014
213353_at	ABCA5	1.58758	2.77e-05
238825_at	ACRC	1.65354	0.0266
219935_at	ADAMTS5	-2.15909	0.0175
229357_at	ADAMTS5	-1.75227	3.7e-07
235368_at	ADAMTS5	-2.11371	5.51e-06
210544_s_at	ALDH3A2	-1.64692	0.0427
206837_at	ALX1	-1.55769	0.0201
241379_at	APLF	1.8002	0.005
227911_at	ARHGAP28	-1.53331	0.0002
202206_at	ARL4C	-1.70397	0.0026
222756_s_at	ARRB1	1.73573	0.0106
1569133_x_at	ARSK	-1.69174	0.005
208442_s_at	ATM	-1.63735	0.0328
222891_s_at	BCL11A	-1.59434	0.0158
222895_s_at	BCL11B	-1.57012	0.0116
1553088_a_at	BCL2L11	-1.55723	0.0249
1553096_s_at	BCL2L11	-1.56391	0.0044
221530_s_at	BHLHE41	-1.50702	0.001
223185_s_at	BHLHE41	-1.81249	0.0228
205289_at	BMP2	2.27484	4.17e-12
211518_s_at	BMP4	-1.70408	0.0023
231084_at	C10orf79	2.41967	0.0194
228889_at	C14orf128	-1.7583	0.0006
227272_at	C15orf52	-1.81224	0.0152
209574_s_at	C18orf1	-1.99656	0.0468
1554486_a_at	C6orf114	-1.9387	0.0357
236473_at	CC2D2A	-1.54463	0.0419
220679_s_at	CDH7	-2.11136	0.0034
242157_at	CHD9	-1.53903	0.0334
203921_at	CHST2	1.98326	0.0304
205148_s_at	CLCN4	2.31392	0.0255
219947_at	CLEC4A	1.58151	0.0346
209283_at	CRYAB	-1.5565	0.0001
209716_at	CSF1	1.73789	0.0228
220277_at	CXXC4	-1.58225	0.0018
39582_at	CYLD	1.73218	0.0006
226666_at	DAAM1	-1.58187	0.044
205471_s_at	DACH1	-1.52509	0.0352
1007_s_at	DDR1	1.7569	0.0012
208779_x_at	DDR1	1.89476	0.0018
210749_x_at	DDR1	1.89533	0.005
214717_at	DKFZp434H1419	1.52948	0.036
230861_at	DKFZP434L187	1.51996	0.0248
235527_at	DLGAP1 /// LOC284214	1.55685	0.0027
242138_at	DLX1	-1.5485	5.23e-07
231800_s_at	DMRT3	-1.51971	0.0112
244193_at	DNAJC22	-1.67034	0.0034
204014_at	DUSP4	-1.5698	0.0009
208893_s_at	DUSP6	-1.53496	0.0067
238594_x_at	DUSP8	1.58702	0.0002
220392_at	EBF2	-1.96646	0.0009
1562477_at	EBF2	-1.74706	0.0276
238458_at	EFHA2	1.90508	0.0225
219232_s_at	EGLN3	-1.5679	0.0005
201340_s_at	ENC1	-1.5908	0.0456
227449_at	EPHA4	-1.52474	4.49e-05
228948_at	EPHA4	-2.86537	0.0031
229374_at	EPHA4	-2.07271	7.96e-05
206852_at	EPHA7	-1.80461	0.0032
1554629_at	EPHA7	-1.78652	0.0393
1555355_a_at	ETS1	1.79014	0.0082
221911_at	ETV1	-2.62187	0.0309
221884_at	EVI1	-1.83905	0.0444
221766_s_at	FAM46A	-1.87707	0.0064
234335_s_at	FAM84A	-1.93902	0.0027
203562_at	FEZ1	1.60692	0.0333
206404_at	FGF9	-2.26449	0.0001
239178_at	FGF9	-1.60736	0.0021
231001_at	FIBIN	1.94282	0.005
226618_at	FLJ25076	-1.62048	0.0037
1556695_a_at	FLJ42709	-1.94837	0.0445
1556696_s_at	FLJ42709	-1.80005	0.0292
1555471_a_at	FMN2	-1.65906	0.0022
227844_at	FMNL3	2.54831	0.001
224337_s_at	FZD4	-1.93316	0.0131
221245_s_at	FZD5	-1.53079	0.0004
204457_s_at	GAS1	-1.5214	0.0054
206269_at	GCM1	1.94771	0.0215
230788_at	GCNT2	-1.54526	0.0215
205100_at	GFPT2	1.71194	0.0287
205279_s_at	GLRB	-1.51042	0.0244
204763_s_at	GNAO1	1.59895	0.0485
208600_s_at	GPR39	-2.48712	1.58e-05
229104_s_at	GPR39	-1.9854	1.8e-06
235173_at	hCG_1806964	-1.5251	0.015
226364_at	HIP1	1.60499	0.0057
203665_at	HMOX1	-1.55815	0.0049
208493_at	HOXA11	-1.72125	5.22e-07
239950_at	HOXA11AS	-1.77503	5.11e-05
231786_at	HOXA13	-1.67906	0.0013
213844_at	HOXA5	-1.67173	0.0001
208557_at	HOXA6	-1.50699	0.0005
205600_x_at	HOXB5	-1.5443	0.0002
204778_x_at	HOXB7	-1.66005	0.0005
216417_x_at	HOXB9	-1.64295	0.0047
207397_s_at	HOXD13	-1.79371	0.0128
206864_s_at	HRK	-1.5518	0.0012
206865_at	HRK	-1.6838	0.0059
201565_s_at	ID2	-1.51681	0.0002
213931_at	ID2 /// ID2B	-2.00842	0.0006
211782_at	IDS	-1.57204	0.0297
219209_at	IFIH1	1.51162	0.0005
204549_at	IKBKE	1.65737	0.0367
211506_s_at	IL8	2.31669	0.0062
238725_at	IRF1	2.57336	0.0006
204686_at	IRS1	-1.72777	0.0032
222827_s_at	KBTBD10	-1.61016	0.0425
235467_s_at	KCNC4	-1.62044	0.004
232289_at	KCNJ12	-1.52626	0.0207
220116_at	KCNN2	-1.63635	0.0315
242513_x_at	KIAA2018	1.53375	0.0172
228377_at	KLHL14	-1.63241	0.0118
201105_at	LGALS1	1.78235	0.0027
213880_at	LGR5	-1.70442	0.0311
227155_at	LMO4	-1.64215	0.0038
1560425_s_at	LOC100130868	-1.60076	0.0189
222482_at	LOC100131851 /// LOC100134497 /// LOC401002 /// LOC646674 /// SSBP3	1.60205	0.0011
232579_at	LOC100134229	-1.5096	0.0299
244543_s_at	LOC100286844	-1.66681	0.0279
229552_at	LOC283454	-1.65782	4.59e-07
239182_at	LOC401022	-1.56393	0.008
214984_at	LOC440345	1.69118	0.0206
244159_at	LOC440934	1.60802	0.0113
228908_s_at	LOC642852	-1.65855	0.0264
1557765_at	LOC643401	-1.72626	0.0012
220816_at	LPAR3	-1.68185	0.0446
219338_s_at	LRRC49	1.6031	2.34e-05
206408_at	LRRTM2	1.95232	0.0207
227763_at	LYPD6	-1.54001	0.0101
219042_at	LZTS1	-1.71648	0.0004
36711_at	MAFF	1.80422	0.0058
203836_s_at	MAP3K5	-1.78064	0.0033
235421_at	MAP3K8	2.07032	0.0053
230575_at	MSRB2	-1.7444	0.0374
228473_at	MSX1	2.16882	1.46e-06
212095_s_at	MTUS1	-1.6999	0.0188
223347_at	MUM1	-1.55312	0.0005
202431_s_at	MYC	-1.65895	0.0048
214775_at	N4BP3	1.55015	0.0319
226974_at	NEDD4L	1.68661	6.01e-05
202149_at	NEDD9	1.95386	0.0461
209664_x_at	NFATC1	1.76128	0.0041
211105_s_at	NFATC1	1.9729	0.0063
204702_s_at	NFE2L3	1.59804	0.0002
236471_at	NFE2L3	1.93627	0.0342
209636_at	NFKB2	2.89224	3.51e-05
230052_s_at	NFKBID	2.05694	0.007
223217_s_at	NFKBIZ	1.62945	0.0333
214628_at	NHLH1	1.55874	0.029
203045_at	NINJ1	1.9913	0.0056
232201_at	NKD2	1.58358	0.0026
216248_s_at	NR4A2	-1.54889	0.0043
202074_s_at	OPTN	1.59984	2.77e-05
225626_at	PAG1	-1.63493	0.003
227354_at	PAG1	-1.74565	0.0005
224941_at	PAPPA	-1.86744	0.0138
225466_at	PATL1	1.53318	0.0002
205646_s_at	PAX6	-1.56158	0.0011
205253_at	PBX1	-1.60364	0.0036
205534_at	PCDH7	-1.54602	4.24e-05
219737_s_at	PCDH9	-1.87785	0.0011
208383_s_at	PCK1	-1.71458	0.0406
205463_s_at	PDGFA	-1.84928	0.0002
217996_at	PHLDA1	2.09273	0.0001
225842_at	PHLDA1	1.66639	0.0012
225688_s_at	PHLDB2	2.06682	1.36e-05
41469_at	PI3	1.53117	0.0036
202743_at	PIK3R3	-1.6392	0.0084
230480_at	PIWIL4	1.88649	0.0204
241694_at	PKHD1	1.86884	0.0087
205111_s_at	PLCE1	1.71973	0.0068
205112_at	PLCE1	1.69179	0.0052
214159_at	PLCE1	1.64122	0.0319
205934_at	PLCL1	-1.78354	0.0254
217420_s_at	POLR2A	-1.51818	0.0145
240014_at	POLR2J4	1.76137	0.0007
207084_at	POU3F2	-1.65327	0.0009
242455_at	POU3F2	-1.54214	0.022
212230_at	PPAP2B	-1.79357	0.003
220673_s_at	PPP4R4	1.8916	0.0153
235085_at	PRAGMIN	1.87305	0.0442
226279_at	PRSS23	-1.93702	0.0248
229178_at	PRTG	-1.6731	0.0005
213136_at	PTPN2	1.51827	0.0404
204974_at	RAB3A	-1.57129	0.0037
231399_at	RAB3IP	1.98437	1.68e-05
238526_at	RAB3IP	1.50693	0.0019
238853_at	RAB3IP	1.57693	0.0091
203096_s_at	RAPGEF2	-1.53219	0.0224
218657_at	RAPGEFL1	1.55889	5.11e-05
209544_at	RIPK2	1.50158	0.007
210056_at	RND1	1.94004	0.0178
213752_at	RP1-21O18.1	1.51344	0.041
205528_s_at	RUNX1T1	-1.51985	0.0001
215028_at	SEMA6A	-1.94796	0.0445
225660_at	SEMA6A	-1.8527	0.0116
233882_s_at	SEMA6D	-1.56393	0.0192
238567_at	SGPP2	3.25863	2.61e-06
206510_at	SIX2	-1.55852	0.0018
230748_at	SLC16A6	1.59162	2.04e-09
213664_at	SLC1A1	-1.50555	0.044
207035_at	SLC30A3	1.54032	0.0035
207362_at	SLC30A4	-1.51008	0.0371
205920_at	SLC6A6	-1.51715	0.0209
209887_at	SMAD6	-1.57261	0.0096
204467_s_at	SNCA	-1.57704	0.0059
207827_x_at	SNCA	-1.66378	0.0222
211546_x_at	SNCA	-1.63	0.0073
236081_at	SNCA	-1.70864	0.0007
203373_at	SOCS2	1.58469	0.0002
222513_s_at	SORBS1	1.58746	2.73e-06
213721_at	SOX2	-1.50219	0.0071
217991_x_at	SSBP3	1.55087	0.0026
217455_s_at	SSTR2	1.50132	0.0209
239031_at	SSTR2	3.00962	3.42e-06
230836_at	ST8SIA4	-1.77438	0.0393
204595_s_at	STC1	-3.39501	0.0025
1555052_a_at	SYT9	-1.52578	0.0268
209451_at	TANK	1.68012	0.0129
204654_s_at	TFAP2A	-1.56381	0.02
204731_at	TGFBR3	-1.56887	0.0248
226117_at	TIFA	2.06708	4.65e-10
222952_s_at	TLR7	1.56804	0.0146
1552520_at	TMEM74	1.57737	0.022
202643_s_at	TNFAIP3	8.04552	6.71e-11
207536_s_at	TNFRSF9	3.12868	0.0063
207196_s_at	TNIP1	1.5018	0.0054
202479_s_at	TRIB2	-1.79443	0.0274
202734_at	TRIP10	1.56753	0.0098
1554279_a_at	TRMT2B	-1.50226	0.032
223283_s_at	TSHZ1	-1.51271	0.0002
223392_s_at	TSHZ3	-1.6642	0.0006
223393_s_at	TSHZ3	-1.53694	1.83e-05
209890_at	TSPAN5	-1.56198	0.0476
220327_at	VGLL3	-2.0413	0.0229
237755_s_at	WDR16	1.61686	0.0007
227978_s_at	ZADH2	-1.75394	0.0006
234977_at	ZADH2	-1.64296	0.017
237776_at	ZADH2	-2.00698	0.0422
1552375_at	ZNF333	1.63288	0.0215
206448_at	ZNF365	-1.77808	0.0111
243439_at	ZNF418	1.62501	0.033
229817_at	ZNF608	-1.54464	0.0013
225959_s_at	ZNRF1	1.63231	0.0027

## Sheet: Comparison 7
Probe Set ID	Gene Symbol	Cells transfected with sirtuin 6 and stimulated with TNF vs Cells transfected with empty vector and stimulated with TNF.FoldChange	Cells transfected with sirtuin 6 and stimulated with TNF vs Cells transfected with empty vector and stimulated with TNF.FDR_BH
201743_at	CD14	1.54846	0.0147
202638_s_at	ICAM1	1.60921	0.0224
203889_at	SCG5	1.93532	0.0044
204698_at	ISG20	1.53157	0.0229
205193_at	MAFF	2.00106	0.0015
205432_at	OVGP1	1.84326	0.0236
205676_at	CYP27B1	2.08732	0.0394
206269_at	GCM1	2.3307	0.0046
206374_at	DUSP8	1.51079	0.0005
206512_at	ZRSR1	1.67093	0.0096
206646_at	GLI1	1.66228	0.0123
207046_at	HIST2H4A /// HIST2H4B	1.63085	0.0425
209283_at	CRYAB	1.57868	0.0001
209383_at	DDIT3 /// NR1H3	1.51345	0.0128
211170_s_at	PDE10A	1.59308	0.0057
213124_at	ZNF473	1.50469	0.0056
214138_at	ZNF79	1.78358	0.0012
215009_s_at	SEC31A	1.59457	0.0013
215071_s_at	HIST1H2AC	1.60674	0.0002
216249_at	PVT1	1.79694	0.0005
216350_s_at	ZNF10	1.51584	0.0472
216482_x_at	ZNF79	1.51599	0.0014
216486_x_at	ZNF79	1.5413	9.03e-05
217613_at	TMEM144	-1.51466	0.0075
218371_s_at	PSPC1	1.73203	0.0004
219270_at	CHAC1	1.85601	0.0012
219786_at	MTL5	1.53113	0.0057
220146_at	TLR7	1.81971	0.0138
220366_at	ELSPBP1	1.7245	0.0011
36711_at	MAFF	2.77974	4.83e-05
71933_at	WNT6	1.59491	0.0067
223634_at	RASD2	1.50289	0.0379
223774_at	SNHG12	1.63532	0.0002
223924_at	TTC25	1.55008	0.0111
225846_at	ESRP1	1.8078	0.0264
229385_s_at	PLAC2	1.99806	0.0036
231008_at	UNC5CL	1.63032	0.0294
238594_x_at	DUSP8	1.77038	2.87e-05
1562309_s_at	PHF21B	1.83159	5.33e-06
1556267_at	C12orf28	1.83097	0.0097
1557078_at	SLFN5	1.54873	0.0429
1558969_a_at	RPL32P3	1.76786	0.0003
1559235_a_at	SOX30	-1.59095	0.0136

## Sheet: Comparison 8
Probe Set ID	Entrez Gene	Gene Symbol	Cells transfected with H133W mutant sirtuin 6 and stimulated with TNF vs Cells transfected with empty vector and stimulated with TNF.FoldChange	Cells transfected with H133W mutant sirtuin 6 and stimulated with TNF vs Cells transfected with empty vector and stimulated with TNF.FDR_BH
117_at	3310	HSPA6	10.0898	3.8e-08
1431_at	1571	CYP2E1	1.73032	0.0101
200664_s_at	3337	DNAJB1	2.08281	2.02e-07
200666_s_at	3337	DNAJB1	1.83258	8.65e-11
200924_s_at	6520	SLC3A2	2.0552	0.0071
201309_x_at	9315	C5orf13	-1.54871	0.0246
201694_s_at	1958	EGR1	1.61065	8.73e-06
201801_s_at	2030	SLC29A1	-1.5736	0.0115
201957_at	4660	PPP1R12B	1.52222	0.0049
202014_at	23645	PPP1R15A	1.9662	0.0001
202302_s_at	65117	RSRC2	1.6048	7.3e-07
202431_s_at	4609	MYC	-1.6181	0.0082
202638_s_at	3383	ICAM1	1.90635	0.0024
202672_s_at	467	ATF3	1.93166	1.16e-06
202768_at	2354	FOSB	1.58761	0.002
203002_at	51421	AMOTL2	2.13451	4.69e-07
203131_at	5156	PDGFRA	-1.80965	0.0294
203146_s_at	2550	GABBR1	1.62012	0.0123
203291_at	4850	CNOT4	1.52011	0.0003
203438_at	8614	STC2	1.6338	0.0017
203439_s_at	8614	STC2	1.72027	0.0014
203600_s_at	8603	C4orf8	1.52493	0.0166
203758_at	1519	CTSO	-1.62079	0.0069
203853_s_at	9846	GAB2	1.52203	0.003
203861_s_at	88	ACTN2	1.64122	0.0003
203862_s_at	88	ACTN2	1.80879	0.0025
203963_at	771	CA12	-1.51017	0.0001
203991_s_at	7403	KDM6A	1.58488	0.0145
204019_s_at	26751	SH3YL1	1.5348	0.0427
204157_s_at	23387	KIAA0999	2.35892	0.0175
204346_s_at	11186	RASSF1	1.75489	4.69e-07
204394_at	8501	SLC43A1	1.55199	0.018
204437_s_at	2348	FOLR1	-1.53831	0.0054
204533_at	3627	CXCL10	-1.70041	0.0437
204567_s_at	9619	ABCG1	1.61476	0.0088
204611_s_at	5526	PPP2R5B	1.62074	0.0007
204698_at	3669	ISG20	1.72453	0.004
204706_at	56623	INPP5E	1.52198	0.0199
204757_s_at	9854	C2CD2L	1.53539	0.0046
204919_at	11272	PRR4	2.13386	2.9e-05
204921_at	2622	GAS8	1.65663	0.0334
204937_s_at	10782	ZNF274	1.64647	0.0188
204970_s_at	4097	MAFG	1.54243	0.0001
205051_s_at	3815	KIT	-1.6076	0.0001
205062_x_at	5926	ARID4A	1.53021	0.0031
205076_s_at	10903	MTMR11	1.84575	0.0051
205158_at	6038	RNASE4	-1.55255	0.0268
205193_at	23764	MAFF	2.00997	0.0014
205431_s_at	653	BMP5	-1.6481	0.0459
205432_at	5016	OVGP1	2.78018	0.0004
205437_at	10520	ZNF211	2.26956	2.31e-07
205515_at	8492	PRSS12	-1.6875	0.0233
205658_s_at	6621	SNAPC4	1.52031	0.0325
205676_at	1594	CYP27B1	3.69562	0.0005
205791_x_at	7773	ZNF230	1.57766	1.95e-05
205871_at	5342 /// 5343	PLGLB1 /// PLGLB2	2.40182	0.0013
205942_s_at	6296	ACSM3	-1.62092	0.0181
206085_s_at	1491	CTH	2.1644	5.66e-05
206109_at	2523	FUT1	1.68259	0.0002
206175_x_at	7673	ZNF222	1.62959	4.53e-05
206196_s_at	10900	RUNDC3A	1.73738	0.0112
206261_at	8187	ZNF239	1.50457	0.0245
206269_at	8521	GCM1	1.86525	0.0371
206290_s_at	6000	RGS7	1.65049	0.0003
206291_at	4922	NTS	-1.65356	0.0226
206374_at	1850	DUSP8	1.92976	3.38e-06
206490_at	9229	DLGAP1	1.51649	0.0411
206507_at	9753	ZSCAN12	1.51876	0.0006
206512_at	7310	ZRSR1	1.654	0.0111
206605_at	8909	P11	1.86356	0.0037
206646_at	2735	GLI1	1.51296	0.0452
206744_s_at	9205	ZMYM5	1.77233	0.002
206825_at	5021	OXTR	1.67657	0.0005
206838_at	9095	TBX19	1.91219	0.0005
207046_at	554313 /// 8370	HIST2H4A /// HIST2H4B	2.8038	0.0001
207064_s_at	314	AOC2	2.51988	0.0005
207166_at	2792	GNGT1	1.87181	6.32e-06
207247_s_at	7543 /// 7544	ZFX /// ZFY	1.7851	0.045
207338_s_at	7752	ZNF200	1.5142	0.0195
207443_at	7101	NR2E1	1.86536	0.0062
207671_s_at	7439	BEST1	1.90912	0.0002
207757_at	80108	ZFP2	2.27469	0.022
208094_s_at	81576	CCDC130	1.50771	0.0159
208118_x_at	100271836 /// 387254 /// 440345 /// 440354 /// 595101 /// 641298 /// 728423 /// 81893	IMAA /// LOC100271836 /// LOC440345 /// LOC440354 /// LOC595101 /// LOC641298 /// LOC728423 /// SLC7A5P1	1.57748	0.0003
208174_x_at	8233	ZRSR2	1.58131	0.0003
208180_s_at	8366	HIST1H4B	2.05721	0.0002
208359_s_at	3761	KCNJ4	1.62975	0.0132
208580_x_at	121504 /// 8362 /// 8363	HIST1H4J /// HIST1H4K /// HIST4H4	1.68662	0.0094
208650_s_at	100133941	CD24	1.7118	0.0252
209047_at	358	AQP1	2.65925	0.0039
209158_s_at	9266	CYTH2	1.50852	0.0398
209159_s_at	65009	NDRG4	1.50593	0.0306
209197_at	23208	SYT11	1.67197	0.0005
209230_s_at	26471	NUPR1	1.51074	0.0009
209254_at	23008	KLHDC10	1.5885	0.0345
209283_at	1410	CRYAB	10.626	3.92e-13
209383_at	10062 /// 1649	DDIT3 /// NR1H3	2.11001	7.8e-05
209403_at	414060 /// 653498 /// 727735 /// 729837 /// 729873 /// 729877 /// 84218	LOC653498 /// TBC1D3 /// TBC1D3C /// TBC1D3D /// TBC1D3E /// TBC1D3F /// TBC1D3H	1.68428	0.0085
209578_s_at	23275	POFUT2	1.54065	0.008
209602_s_at	2625	GATA3	1.57653	0.0225
209645_s_at	219	ALDH1B1	-1.51533	0.0361
209785_s_at	8605	PLA2G4C	1.8177	0.0176
209824_s_at	406	ARNTL	1.80068	0.0001
209832_s_at	81620	CDT1	1.55192	0.0035
209846_s_at	11118	BTN3A2	-1.81718	0.0163
209892_at	2526	FUT4	-1.5606	0.0058
209976_s_at	1571	CYP2E1	1.92512	0.032
209990_s_at	9568	GABBR2	2.19141	0.0172
210051_at	10411	RAPGEF3	2.32315	0.0041
210185_at	782	CACNB1	1.58805	0.0203
210512_s_at	7422	VEGFA	1.52999	0.0038
210587_at	83729	INHBE	4.95322	5.24e-08
210821_x_at	1058	CENPA	-1.50119	0.0444
211038_s_at	84809	CROCCL1	1.65234	0.0056
211778_s_at	58495	OVOL2	1.6953	0.0016
211782_at	3423	IDS	-1.7023	0.0116
212909_at	116372	LYPD1	-1.52517	0.0446
213124_at	25888	ZNF473	2.21729	8.93e-06
213146_at	23135	KDM6B	1.90924	7.17e-05
213161_at	158427	C9orf97	1.62891	0.0009
213239_at	10464	PIBF1	1.61065	7.4e-06
213293_s_at	10346	TRIM22	1.53861	0.0205
213418_at	3310	HSPA6	17.0252	1.38e-10
213430_at	22902	RUFY3	1.53117	0.0166
213452_at	7738	ZNF184	1.88167	0.0002
213464_at	25759	SHC2	1.67586	0.0344
213526_s_at	55957	LIN37	1.50514	1.73e-05
213557_at	51755	CRKRS	1.50253	0.0431
213558_at	27445	PCLO	1.50894	0.0093
213664_at	6505	SLC1A1	-1.5253	0.0425
213672_at	4141	MARS	1.60728	0.0019
213752_at	23254	RP1-21O18.1	1.51956	0.0444
213825_at	10215	OLIG2	1.74405	0.0166
213858_at	58500	ZNF250	1.67141	0.0002
213876_x_at	8233	ZRSR2	1.52413	0.0072
213908_at	339005 /// 440253	WHAMML1 /// WHAMML2	1.70227	7.12e-05
213938_at	26059	ERC2	1.74139	0.0066
214016_s_at	6421	SFPQ	1.79368	2.74e-06
214099_s_at	9659	PDE4DIP	1.72732	0.0103
214138_at	7633	ZNF79	2.46784	1.37e-05
214185_at	10657	KHDRBS1	1.7629	0.0248
214229_at	8632	DNAH17	2.0937	0.0085
214265_at	8516	ITGA8	-1.64176	0.0296
214340_at	245	ALOX12P2	1.99221	0.0023
214409_at	10737	RFPL3S	2.19955	0.0413
214463_x_at	8363	HIST1H4J	1.80645	0.0051
214586_at	2861	GPR37	-1.64262	0.0065
214616_at	8353	HIST1H3E	1.50674	0.0106
214628_at	4807	NHLH1	1.68926	0.0109
214748_at	10443	N4BP2L2	2.34524	0.0019
214755_at	91373	UAP1L1	2.07383	0.0101
214761_at	23090	ZNF423	1.764	0.0142
214762_at	534	ATP6V1G2	1.64347	0.0418
214873_at	91355	LRP5L	2.76906	0.0003
214901_at	7554	ZNF8	1.55935	0.0039
214934_at	374868	ATP9B	1.50771	0.0067
214965_at	124044	SPATA2L	1.8912	0.0012
215002_at	100132247 /// 23117 /// 440350 /// 642778 /// 729602 /// 729978 /// 730153	LOC100132247 /// LOC642778 /// LOC729602 /// LOC729978 /// LOC730153 /// NPIPL1 /// NPIPL3	-1.6005	0.0176
215009_s_at	22872	SEC31A	1.74183	0.0003
215071_s_at	8334	HIST1H2AC	3.22663	6.82e-09
215195_at	5578	PRKCA	1.60679	0.0013
215779_s_at	8339	HIST1H2BG	1.54554	0.0049
215891_s_at	2760	GM2A	-1.54797	0.0495
215948_x_at	9205	ZMYM5	1.65377	0.0047
216200_at	9842	PLEKHM1	1.98323	0.0068
216249_at	5820	PVT1	2.52307	4.48e-06
216250_s_at	9404	LPXN	1.72185	0.0004
216350_s_at	7556	ZNF10	2.04279	0.0009
216482_x_at	7633	ZNF79	1.9665	1.01e-05
216486_x_at	7633	ZNF79	1.97227	5.43e-07
216902_s_at	54700 /// 653390 /// 730092	LOC653390 /// LOC730092 /// RRN3	2.16915	2.55e-05
216967_at	2596	GAP43	-1.54884	0.0161
217127_at	1491	CTH	2.4447	5.24e-08
217310_s_at	22887	FOXJ3	1.64437	0.006
217590_s_at	8989	TRPA1	-1.92037	0.0424
217596_at	65110	UPF3A	-1.70947	0.0286
217613_at	55314	TMEM144	-1.53063	0.0063
217858_s_at	51566	ARMCX3	1.54627	0.0002
217911_s_at	9531	BAG3	1.60746	0.001
218145_at	57761	TRIB3	1.5786	0.0006
218344_s_at	55758	RCOR3	1.56418	0.0049
218353_at	8490	RGS5	1.51746	0.0106
218371_s_at	55269	PSPC1	2.63699	7.17e-07
218665_at	8322	FZD4	-1.56316	3.64e-06
218683_at	58155	PTBP2	1.77891	0.0008
218819_at	26512	INTS6	1.54197	0.0071
218880_at	2355	FOSL2	1.63904	0.0462
218929_at	55602	CDKN2AIP	1.63349	0.0004
219224_x_at	79797	ZNF408	1.62424	0.0009
219270_at	79094	CHAC1	2.45011	3.3e-05
219398_at	63924	CIDEC	1.92498	0.0035
219425_at	25830	SULT4A1	1.89798	1.35e-05
219455_at	79846	C7orf63	1.82991	0.0001
219477_s_at	374500 /// 55901	THSD1 /// THSD1P	1.54997	5.95e-06
219484_at	29915	HCFC2	1.52048	0.0025
219548_at	7564	ZNF16	1.50781	0.0045
219627_at	79970	ZNF767	1.90374	0.0005
219668_at	78997	GDAP1L1	1.80646	0.0102
219714_s_at	55799	CACNA2D3	1.989	0.004
219788_at	29992	PILRA	1.62985	0.0225
219801_at	80778	ZNF34	1.94279	2.27e-06
219848_s_at	9668	ZNF432	1.54631	0.0022
219854_at	7561	ZNF14	1.56857	0.0039
219882_at	79739	TTLL7	1.88167	0.0004
219947_at	50856	CLEC4A	2.69709	7.25e-05
219951_s_at	55184	C20orf12	1.86434	0.0002
219962_at	59272	ACE2	1.70378	0.0348
219964_at	54879	ST7L	1.58195	0.0039
220046_s_at	57018	CCNL1	1.52911	0.0005
220088_at	728	C5AR1	2.09977	0.0296
220141_at	79864	C11orf63	1.53252	0.0027
220148_at	64577	ALDH8A1	2.49133	0.0028
220204_s_at	353500	BMP8A	1.55451	0.0372
220366_at	64100	ELSPBP1	1.84565	0.0004
220370_s_at	57602	USP36	1.56899	0.0103
220392_at	64641	EBF2	-1.547	0.0308
220436_at	389722	RP11-138L21.1	1.77533	0.0299
220444_at	79230	ZNF557	1.61708	0.0009
220751_s_at	10826	C5orf4	1.61019	0.0117
220941_s_at	54149	C21orf91	1.52011	0.0187
220988_s_at	114899	C1QTNF3	2.06547	0.0436
221118_at	27039	PKD2L2	1.65756	0.0133
221125_s_at	27094	KCNMB3	2.40596	0.019
221433_at	26291	FGF21	2.10402	0.0137
221840_at	5791	PTPRE	-1.53914	0.0012
222078_at	5313	PKLR	1.51949	0.0046
222177_s_at	54581	SCAND2	1.87038	0.0415
222218_s_at	29992	PILRA	1.7183	0.0181
222239_s_at	26512	INTS6	1.59185	0.0057
222257_s_at	59272	ACE2	1.51494	0.0314
222305_at	3099	HK2	-1.55005	0.0206
36552_at	26005	C2CD3	1.61239	0.0467
36711_at	23764	MAFF	3.69823	2.88e-06
37028_at	23645	PPP1R15A	1.98993	3.71e-07
40020_at	1951	CELSR3	1.83093	0.0021
40446_at	5252	PHF1	1.55796	0.0018
41386_i_at	23135	KDM6B	2.02326	3.8e-05
41387_r_at	23135	KDM6B	1.83665	3.38e-06
50221_at	7942	TFEB	1.79235	0.0067
635_s_at	5526	PPP2R5B	1.63879	0.0019
65588_at	388796	LOC388796	1.93307	2.18e-10
71933_at	7475	WNT6	1.65722	0.0038
222612_at	55269	PSPC1	1.75931	0.0015
222728_s_at	79101	TAF1D	1.65871	2.99e-07
222741_s_at	55776	C6orf64	-1.53683	0.0021
222851_at	55279	ZNF654	1.78038	0.003
222921_s_at	23493	HEY2	1.89969	0.0025
223195_s_at	83667	SESN2	1.60218	1.98e-05
223196_s_at	83667	SESN2	1.65615	0.0001
223394_at	29950	SERTAD1	1.52227	0.0307
223401_at	56985	C17orf48	1.64442	0.0002
223589_at	55659	ZNF416	1.53857	8.29e-05
223590_at	90592	ZNF700	2.18842	0.0259
223602_at	84749	USP30	1.69782	0.0199
223609_at	83853	ROPN1L	1.84229	0.0409
223616_at	65251	ZNF649	1.5613	0.0047
223634_at	23551	RASD2	2.13464	0.0003
223685_s_at	8559	PRPF18	1.58602	0.0441
223714_at	10172	ZNF256	1.64636	4.9e-07
223774_at	85028	SNHG12	2.35032	5e-07
223784_at	57393	TMEM27	1.53147	0.0204
223824_at	55328	RNLS	-1.52651	0.0465
223924_at	83538	TTC25	2.58954	7.6e-06
223945_x_at	441212	RP9P	1.53868	4.7e-05
224165_s_at	64799	IQCH	1.96565	0.0018
224489_at	284058	KIAA1267	1.9127	0.0002
224490_s_at	284058	KIAA1267	1.81764	0.0014
225077_at	1106	CHD2	1.50805	0.0145
225142_at	80853	JHDM1D	1.53822	0.0008
225212_at	114789	SLC25A25	1.5374	0.0005
225220_at	100093630	SNHG8	2.03179	2.55e-05
225296_at	57693	ZNF317	1.52849	0.0195
225327_at	56204	KIAA1370	1.69987	5.66e-05
225434_at	162989	DEDD2	1.68964	0.0372
225699_at	285958	C7orf40	1.75003	9.72e-07
225705_at	90799	CCDC45	1.69656	5.66e-05
225806_at	84962	JUB	1.9014	0.0002
225807_at	84962	JUB	1.53856	0.0271
225846_at	54845	ESRP1	2.53669	0.0008
225857_s_at	388796	LOC388796	1.77693	6.82e-09
225956_at	153222	C5orf41	1.75848	0.003
225957_at	153222	C5orf41	1.54753	0.005
225972_at	169200	TMEM64	-1.52752	0.0282
226227_x_at	441951	C20orf199	1.53694	1.08e-07
226284_at	57621	ZBTB2	1.61759	0.0018
226337_at	92344	GORAB	1.65876	0.0004
226566_at	81559	TRIM11	1.64105	0.0047
226650_at	90637	ZFAND2A	1.8403	3.4e-07
226775_at	56943	ENY2	-1.62121	0.0089
226830_x_at	1106	CHD2	1.55638	2.74e-06
226835_s_at	441951	C20orf199	1.5359	1.46e-06
227035_x_at	441212	RP9P	1.50603	0.0004
227301_at	643180 /// 643253	CCT6P1 /// LOC643180	2.53684	7.54e-09
227404_s_at	1958	EGR1	1.55833	0.0001
227598_at	113763	C7orf29	-1.51503	0.012
227622_at	51585	PCF11	1.54825	0.0019
227697_at	9021	SOCS3	1.64584	0.0027
227774_s_at	54928	IMPAD1	-1.5084	0.0068
227775_at	60677	BRUNOL6	1.74791	0.0394
227791_at	285195	SLC9A9	1.72804	0.0367
227890_at	130612	TMEM198	2.00501	0.0006
228003_at	27314	RAB30	1.91461	1.35e-05
228122_at	285331	CCDC66	1.50223	0.0005
228128_x_at	5069	PAPPA	1.84944	0.002
228235_at	84848	MGC16121	-1.54265	0.0166
228316_at	130162	C2orf63	1.83474	8.64e-05
228411_at	117583	PARD3B	1.78421	0.0249
228482_at	284040	CDRT4	1.60193	0.0035
228652_at	284309	ZNF776	1.50385	0.0156
228702_at	378805	FLJ43663	1.59387	0.0009
228736_at	113510	HELQ	1.51223	0.0006
228741_s_at	57657	HCN3	1.66843	0.0007
228846_at	4084	MXD1	1.61795	5.43e-07
228868_x_at	81620	CDT1	1.6163	0.001
228946_at	27152	INTU	1.8245	0.0006
228966_at	80025	PANK2	1.59277	0.0062
229014_at	441094	FLJ42709	1.5081	0.0003
229069_at	84324	SARNP	1.595	0.0003
229144_at	23254	RP1-21O18.1	-1.55764	0.0071
229286_at	57692	MAGEE1	-1.51559	0.0365
229344_x_at	57494	RIMKLB	1.66339	7.73e-08
229385_s_at	257000	PLAC2	2.35678	0.0005
229435_at	169792	GLIS3	1.92077	0.0064
229577_at	137964	AGPAT6	-1.6002	0.0118
229656_s_at	400954	EML6	2.02314	0.0039
229816_at	79819	WDR78	1.554	0.0481
229932_at	51255	RNF181	1.87617	0.0001
229999_at	100128416	LOC100128416	2.04658	1.72e-05
230156_x_at	1106	CHD2	1.55082	0.0015
230164_at	285268	ZNF621	1.54817	0.0009
230198_at	100130837	LOC100130837	1.60256	0.0331
230224_at	644353	ZCCHC18	1.60725	0.0019
230480_at	143689	PIWIL4	3.25506	0.0001
230493_at	387914	SHISA2	-1.50575	0.0005
230563_at	221002	RASGEF1A	-1.83259	0.0201
230588_s_at	285074	LOC285074	1.77412	0.0132
230645_at	257019	FRMD3	1.5374	0.0391
230695_s_at	221421	RSPH9	1.91342	0.0035
230706_s_at	94032	CAMK2N2	1.96627	0.0072
230815_at	389765	LOC389765	1.87889	6.39e-05
230837_at	647500	LOC647500	1.59203	0.0184
230861_at	26082	DKFZP434L187	1.54671	0.0218
230976_at	158067	C9orf98	2.06745	0.0417
230981_at	347732	CATSPER3	1.62273	0.0173
230997_at	199223	TTC21A	1.81002	0.0018
231008_at	222643	UNC5CL	1.6787	0.0204
231015_at	28999	KLF15	1.70534	0.0038
231084_at	80217	C10orf79	2.57047	0.0142
231358_at	83876	MRO	-1.75707	0.0303
231369_at	84449	ZNF333	1.54264	0.0439
231412_at	441366	DKFZp686L14188	1.96908	0.0005
231666_at	5077	PAX3	1.55319	0.0009
231973_s_at	64682	ANAPC1	1.6448	0.0035
232035_at	8366	HIST1H4B	2.73424	0.0001
232172_at	401577	LOC401577	1.7183	7.46e-05
232206_at	54986	ULK4	1.52165	0.0243
232340_at	388889	LOC388889	-1.62649	0.0473
232352_at	64843	ISL2	1.52981	0.0138
232533_at	79828	METTL8	-1.51181	0.0332
232611_at	55592	GOLGA2L1	1.59824	0.0059
232774_x_at	284307	ZIK1	1.58826	0.0002
232918_at	541471	LOC541471	1.5238	0.0209
233071_at	345895	RSPH4A	1.57878	0.0003
233141_s_at	54879	ST7L	1.53074	0.0157
233329_s_at	51315	KRCC1	1.50833	0.0003
234040_at	3070	HELLS	1.96688	8.5e-06
234049_at	286042	hCG_1990547	1.60632	0.0062
234141_s_at	286059	LOC286059	2.39793	6.51e-05
234192_s_at	80318	GKAP1	1.5327	0.002
234335_s_at	151354	FAM84A	-1.61228	0.0338
234994_at	114801	TMEM200A	1.66624	0.0297
235089_at	84961	FBXL20	1.50544	7.47e-05
235170_at	168374	ZNF92	1.68713	4.71e-05
235181_at	129450	C2orf60	1.51657	0.0009
235368_at	11096	ADAMTS5	-1.58692	0.0012
235382_at	206338	LVRN	1.77902	0.0116
235414_at	163087	ZNF383	1.64299	7.47e-05
235584_at	285033	LOC285033	1.52412	0.0014
235590_at	55719	FAM178A	1.63915	9.78e-05
235616_at	128553	TSHZ2	1.70584	0.026
235620_x_at	9205	ZMYM5	1.62618	0.0005
235773_at	284307	ZIK1	1.74571	0.0011
235779_at	284408	LOC284408	1.69821	6.7e-06
235888_at	728411	LOC728411	1.90375	0.0235
236081_at	6622	SNCA	-1.6087	0.0028
236121_at	81285	OR51E2	-1.52177	0.002
236123_at	54879	ST7L	1.79384	1.94e-06
236223_s_at	6016	RIT1	1.63019	0.0006
236328_at	26974	ZNF285A	1.60221	0.004
236706_at	129530	LYG1	1.50432	0.0008
236847_at	147685	C19orf18	1.51544	0.0074
236948_x_at	9295	SFRS11	1.78727	0.0177
237056_at	387755	INSC	2.29697	1.35e-05
237182_at	653479	LOC653479	2.07924	1.16e-05
237411_at	11174	ADAMTS6	1.7654	0.0179
237783_at	153770	PLAC8L1	1.50251	0.0482
237790_at	100127971	LOC100127971	1.67476	0.0372
238227_at	84253	GARNL3	1.63076	0.0019
238476_at	153222	C5orf41	2.03044	1.72e-05
238594_x_at	1850	DUSP8	2.39327	1.99e-07
238614_x_at	80264	ZNF430	1.5836	0.0212
238693_at	80012	PHC3	1.64859	7e-06
238759_at	55704	CCDC88A	2.08237	0.0406
238825_at	93953	ACRC	1.80754	0.01
238866_at	374920	C19orf68	1.54774	0.0005
239233_at	55704	CCDC88A	1.79608	0.0008
239282_at	51134	CCDC41	1.50205	0.0002
239286_at	1009	CDH11	-1.54725	0.0081
239380_at	202299	C5orf27	1.5464	0.0165
239538_at	84083	ZRANB3	1.60094	0.0051
240014_at	84820	POLR2J4	1.81713	0.0005
240024_at	23541	SEC14L2	1.61297	0.0239
240206_at	6897	TARS	1.69619	0.0003
240841_at	84684	INSM2	3.54577	1.18e-06
241348_at	55279	ZNF654	1.71052	6.99e-05
241469_at	164045	HFM1	1.97601	0.0002
241596_at	170685	NUDT10	-1.57899	0.0143
241817_at	375341	C3orf62	1.54458	0.0071
241825_at	129450	C2orf60	1.50651	0.0025
242088_at	54800	KLHL24	1.70992	0.0008
242157_at	80205	CHD9	-1.50822	0.0495
242274_x_at	284439	SLC25A42	1.5369	0.0244
242305_at	645513	LOC645513	1.9541	0.0021
242447_at	285382	C3orf70	-1.50543	0.0443
242586_at	83856	FSD1L	2.39807	4.94e-06
243439_at	147686	ZNF418	2.51037	0.0002
243463_s_at	6016	RIT1	1.71178	7.54e-09
244065_at	643827	LOC643827	1.98215	0.0019
244455_at	343450	KCNT2	1.68153	0.0004
244708_at	100127971 /// 283401	FLJ33996 /// LOC100127971	1.50864	0.0026
244841_at	10802	SEC24A	1.6257	0.0251
1552375_at	84449	ZNF333	1.94001	0.0028
1552499_a_at	7579	ZSCAN20	1.99212	0.0439
1552562_at	148268	ZNF570	1.68042	0.0009
1552644_a_at	80012	PHC3	1.86867	0.0044
1555004_a_at	5933	RBL1	1.65501	0.0143
1552733_at	122773	KLHDC1	1.73141	0.0238
1552738_a_at	54879	ST7L	1.8054	0.0472
1552739_s_at	54879	ST7L	1.70007	0.0004
1552938_at	85416	ZIC5	1.56335	0.0128
1553373_at	128025	WDR64	-1.66678	0.0339
1553564_at	140733	MACROD2	1.60306	0.0178
1553672_at	55740	ENAH	1.74747	7.09e-05
1553736_at	196441	ZFC3H1	2.20812	0.001
1553764_a_at	84962	JUB	1.59112	0.0079
1560091_a_at	112885	PHF21B	1.59087	0.0066
1562309_s_at	112885	PHF21B	4.58468	4.03e-11
1554014_at	1106	CHD2	1.9818	0.0074
1554099_a_at	169981	SPIN3	1.53576	0.0042
1554182_at	375593 /// 378108	TRIM73 /// TRIM74	1.7168	0.0326
1554279_a_at	79979	TRMT2B	-1.54841	0.0232
1554314_at	135398	C6orf141	1.72638	0.0051
1554348_s_at	91368	CDKN2AIPNL	1.60033	0.0399
1554442_at	7439	BEST1	1.64026	0.0449
1554443_s_at	7439	BEST1	1.97273	5.12e-05
1554455_at	55180	LINS1	1.65982	0.0398
1554500_a_at	6000	RGS7	1.72347	0.0164
1554628_at	126295	ZNF57	1.72323	0.0347
1554919_s_at	79846	C7orf63	1.76614	0.0004
1555785_a_at	54464	XRN1	1.91396	0.0006
1556006_s_at	1452	CSNK1A1	1.69037	4.71e-05
1557303_at	100131349 /// 30833	LOC100131349 /// NT5C	1.53852	0.0168
1557558_s_at	100129196	LOC100129196	1.62468	0.042
1557666_s_at	158067	C9orf98	2.1953	0.0254
1558290_a_at	5820	PVT1	1.93131	1.46e-06
1558345_a_at	439911	LOC439911	1.96262	0.0152
1558969_a_at	132241	RPL32P3	2.721	4.85e-07
1559839_at	9096	TBX18	1.89419	0.0232
1561759_at	645513	LOC645513	3.05	0.0423
1561760_s_at	645513	LOC645513	2.77535	0.003
1561761_x_at	645513	LOC645513	2.70999	0.0028
1562904_s_at	286042	hCG_1990547	1.6512	0.0117
1568838_at	100132169	LOC100132169	1.64928	0.0072
1569133_x_at	153642	ARSK	-1.56173	0.0195
1569864_at	84947	SERAC1	2.51645	0.004
1569973_at	641977	2013-09-01	1.61202	4.49e-06
1570032_at	8120	AP3B2	1.60028	0.0164
1570394_at	54464	XRN1	2.82785	0.0032
